# Supplementary material for: Common Variants Coregulate Expression of GBA and Modifier Genes to Delay Parkinson's Disease Onset
Source: Mov Disord. 2020 Jun 18;35(8):1346–56. doi: 10.1002/mds.28144 (PMC7496525; doi:10.1002/mds.28144)
Supplement: Supplementary file 6 — Supplementary Table 1 Hi‐C datasets used in this study Supplementary Table 2 Tissue‐specific results from CoDeS3D significant (p < 1x10‐6) results from the GBA gene locus Supplementary Table 3 Haploreg v4.1 analysis of rsID, including proteins bound, motifs changed, promoter and enhancer histone marks Supplementary Table 4 Literature review of the eGenes, expression in brain (GTEx V7, 03/03/2019), and their main features as related to PD Supplementary Table 5 Pathway analysis (KEGG), druggability analysis (DGIdb) and protein classification (Protein Atlas) of eGenes Supplementary Table 6 The 55 Haplotype genotypes Supplementary Table 7 Haplotype group designations by patient ID Supplementary Table 8 Haplotype Groups and Phenotype data Supplementary Table 9 Genome‐wide significant (p < 1x10‐6) associations with GBA in substantia nigra and cortex, and associated histone marks and motifs Supplementary Table 10 Genome‐wide significant loci which associate to GBA regulation in substantia nigra and cortex are themselves regulatory of many other genes in a tissue‐specific manner Supplementary Table 11 Alpha‐synuclein aggregates/pathology as observed in five tissues [file MDS-35-1346-s006.xlsx]

## Sheet: Index
Supplementary Tables
Common variants co-regulate expression of GBA and modifier genes to delay Parkinson’s disease onset
Schierding, Farrow, et al. 2020
Supplementary Table 1	Hi-C datasets used in this study
Supplementary Table 2	Tissue-specific results from CoDeS3D significant (p<1x10-6) results from the GBA gene locus
Supplementary Table 3	Haploreg v4.1 analysis of rsID, including proteins bound, motifs changed, promoter and enhancer histone marks
Supplementary Table 4	Literature review of the eGenes, expression in brain (GTEx V7, 03/03/2019), and their main features as related to PD
Supplementary Table 5	Pathway analysis (KEGG), druggability analysis (DGIdb) and protein classification (Protein Atlas) of eGenes
Supplementary Table 6	The 55 Haplotype genotypes
Supplementary Table 7	Haplotype group designations by patient ID
Supplementary Table 8	Haplotype Groups and Phenotype data
Supplementary Table 9	Genome-wide significant (p<1x10-6) associations with GBA in substantia nigra and cortex, and associated histone marks and motifs
Supplementary Table 10	Genome-wide significant loci which associate to GBA regulation in substantia nigra and cortex are themselves regulatory of many other genes in a tissue-specific manner
Supplementary Table 11	Alpha-synuclein aggregates/pathology as observed in five tissues

## Sheet: Supplementary table 1
Supplementary Table 1. Hi-C datasets used in this study
Hi-C dataset	Number of replicates	Study	Reference	GEO accession
GM12878	23	A 3D Map of the Human Genome at Kilobase Resolution Reveals Principles of Chromatin Looping.	Rao et al. 2014	GSE63525
HMEC	6	A 3D Map of the Human Genome at Kilobase Resolution Reveals Principles of Chromatin Looping.	Rao et al. 2014	GSE63525
HUVEC	3	A 3D Map of the Human Genome at Kilobase Resolution Reveals Principles of Chromatin Looping.	Rao et al. 2014	GSE63525
K562	6	A 3D Map of the Human Genome at Kilobase Resolution Reveals Principles of Chromatin Looping.	Rao et al. 2014	GSE63525
KBM7	5	A 3D Map of the Human Genome at Kilobase Resolution Reveals Principles of Chromatin Looping.	Rao et al. 2014	GSE63525
NHEK	3	A 3D Map of the Human Genome at Kilobase Resolution Reveals Principles of Chromatin Looping.	Rao et al. 2014	GSE63525
IMR90	7	A 3D Map of the Human Genome at Kilobase Resolution Reveals Principles of Chromatin Looping.	Rao et al. 2014	GSE63525
	2	Topological Domains in Mammalian Genomes Identified by Analysis of Chromatin Interactions.	Dixon et al. 2012	GSE35156
	6	A High-Resolution Map of the Three-Dimensional Chromatin Interactome in Human Cells.	Jin et al. 2013	GSE43070
hESC	2	Topological Domains in Mammalian Genomes Identified by Analysis of Chromatin Interactions.	Dixon et al. 2012	GSE35156
	1	A High-Resolution Map of the Three-Dimensional Chromatin Interactome in Human Cells.	Jin et al. 2013	GSE43070
Cortical plate neurons	3	Chromosome Conformation Elucidates Regulatory Relationships in Developing Human Brain.	Won et al. 2016	GSE77565
Germinal plate neurons	3	Chromosome Conformation Elucidates Regulatory Relationships in Developing Human Brain.	Won et al. 2016	GSE77565
Astrocyte of cerebellum	2	An Integrated Encyclopedia of DNA Elements in the Human Genome.	ENCODE Project Consortium 2012	GSE105194
Brain vascular pericyte	1	An Integrated Encyclopedia of DNA Elements in the Human Genome.	ENCODE Project Consortium 2012	GSE105513
Brain microvascular endothelial cell	2	An Integrated Encyclopedia of DNA Elements in the Human Genome.	ENCODE Project Consortium 2012	GSE105544
Neuronal progenitor cells	2	Chromatin Architecture Reorganization during Stem Cell Differentiation.	Dixon et al. 2015	GSE52457
SK-N-MC	2	An Integrated Encyclopedia of DNA Elements in the Human Genome.	ENCODE Project Consortium 2012	GSE105914
Astrocyte of spinal cord	2	An Integrated Encyclopedia of DNA Elements in the Human Genome.	ENCODE Project Consortium 2012	GSE105957
HeLa	8	A 3D Map of the Human Genome at Kilobase Resolution Reveals Principles of Chromatin Looping.	Rao et al. 2014	GSE63525
Adrenal gland	1	A Compendium of Chromatin Contact Maps Reveals Spatially Active Regions in the Human Genome.	Schmitt et al. 2016	GSE87112
Bladder	2	A Compendium of Chromatin Contact Maps Reveals Spatially Active Regions in the Human Genome.	Schmitt et al. 2016	GSE87112
Dorsolateral prefrontal cortex	1	A Compendium of Chromatin Contact Maps Reveals Spatially Active Regions in the Human Genome.	Schmitt et al. 2016	GSE87112
Hippocampus	1	A Compendium of Chromatin Contact Maps Reveals Spatially Active Regions in the Human Genome.	Schmitt et al. 2016	GSE87112
Lung	2	A Compendium of Chromatin Contact Maps Reveals Spatially Active Regions in the Human Genome.	Schmitt et al. 2016	GSE87112
Ovary	1	A Compendium of Chromatin Contact Maps Reveals Spatially Active Regions in the Human Genome.	Schmitt et al. 2016	GSE87112
Pancreas	4	A Compendium of Chromatin Contact Maps Reveals Spatially Active Regions in the Human Genome.	Schmitt et al. 2016	GSE87112
Psoas	3	A Compendium of Chromatin Contact Maps Reveals Spatially Active Regions in the Human Genome.	Schmitt et al. 2016	GSE87112
Right ventricle	1	A Compendium of Chromatin Contact Maps Reveals Spatially Active Regions in the Human Genome.	Schmitt et al. 2016	GSE87112
Small bowel	1	A Compendium of Chromatin Contact Maps Reveals Spatially Active Regions in the Human Genome.	Schmitt et al. 2016	GSE87112
Spleen	2	A Compendium of Chromatin Contact Maps Reveals Spatially Active Regions in the Human Genome.	Schmitt et al. 2016	GSE87112

## Sheet: Supplementary table 2
Supplementary Table 2. Tissue-specific results from CoDeS3D significant (p<1x10^-6) results from the GBA gene locus
eQTL Tissue	SNP	SNP_Chromosome	SNP_Locus	Gene_Name	GENCODE_Id	Gene_Chromosome	Gene_Start	Gene_End	p-value	Adj_p-value	Effect_Size	Cell_Lines	Brain_relevant_cell_lines *	cis_SNP-gene_interaction	SNP-gene_Distance (bp)	Expression_Level_In_eQTL_Tissue (TPM)	Max_Expressed_Tissue	Maximum_Expression_Level (TPM)	Min_Expressed_Tissue	Min_Expression_Level (TPM)
Adipose_Subcutaneous	rs28445596	1	155186728	GBAP1	ENSG00000160766.10	1	155183616	155197214	8.72909e-39	3.09267e-34	-0.431715	Adrenal_Schmitt2016, Bladder_Schmitt2016, Brain_astrocyte_ENCODE2012, Brain_microvascular_endothelial_cell_ENCODE2012, Brain_vascular_pericyte_ENCODE2012, Cortical_plate_neurons_Won_2016, Dorsolateral_Prefrontal_Cortex_Schmitt2016, GM12878_Rao2014, Germinal_zone_neurons_Won_2016, HMEC_Rao2014, HUVEC_Rao2014, HeLa_Rao2014, Hippocampus_Schmitt2016, IMR90_Dixon2012, IMR90_Jin2013, IMR90_Rao2014, K56…		TRUE	0	2.39	Brain_Cerebellum	15.94	Muscle_Skeletal	0.5
	rs28445596	1	155186728	GBA	ENSG00000177628.11	1	155204243	155214490	1.00198e-07	0.000108852	-0.131925	Brain_microvascular_endothelial_cell_ENCODE2012, Cortical_plate_neurons_Won_2016, GM12878_Rao2014, Germinal_zone_neurons_Won_2016, HeLa_Rao2014, IMR90_Dixon2012, IMR90_Jin2013, IMR90_Rao2014, K562_Rao2014, NHEK_Rao2014, SK-N-MC_ENCODE2012, Spinal_cord_astrocyte_ENCODE2012, Spleen_Schmitt2016, hESC_Dixon2012, hESC_Jin2013		TRUE	17515	20	Cells_Transformed_fibroblasts	48.97	Muscle_Skeletal	3.31
	rs28445596	1	155186728	RUSC1-AS1	ENSG00000225855.2	1	155286654	155291478	1.06292e-05	0.00675395	0.190561	Adrenal_Schmitt2016, Bladder_Schmitt2016, Brain_astrocyte_ENCODE2012, Cortical_plate_neurons_Won_2016, Dorsolateral_Prefrontal_Cortex_Schmitt2016, GM12878_Rao2014, Germinal_zone_neurons_Won_2016, HUVEC_Rao2014, IMR90_Dixon2012, IMR90_Jin2013, IMR90_Rao2014, K562_Rao2014, Neuronal_progenitor_Dixon2015, SK-N-MC_ENCODE2012, SmallBowel_Schmitt2016, hESC_Dixon2012, hESC_Jin2013		TRUE	99926	9.74	Cells_EBV-transformed_lymphocytes	23.5	Muscle_Skeletal	1.82
	rs1057941	1	155186741	MUC1	ENSG00000185499.12	1	155158300	155162707	5.97144e-05	0.029623	0.1168	Brain_microvascular_endothelial_cell_ENCODE2012, Cortical_plate_neurons_Won_2016, Dorsolateral_Prefrontal_Cortex_Schmitt2016, GM12878_Rao2014, Germinal_zone_neurons_Won_2016, HMEC_Rao2014, HeLa_Rao2014, Hippocampus_Schmitt2016, IMR90_Dixon2012, IMR90_Jin2013, NHEK_Rao2014, Right_Ventricle_Schmitt2016, Spleen_Schmitt2016, hESC_Dixon2012, hESC_Jin2013		TRUE	24034	10.98	Stomach	775.5	Muscle_Skeletal	0.83
	rs1057941	1	155186741	GBAP1	ENSG00000160766.10	1	155183616	155197214	7.18912e-26	8.01616e-22	-0.379367	Adrenal_Schmitt2016, Bladder_Schmitt2016, Brain_astrocyte_ENCODE2012, Brain_microvascular_endothelial_cell_ENCODE2012, Brain_vascular_pericyte_ENCODE2012, Cortical_plate_neurons_Won_2016, Dorsolateral_Prefrontal_Cortex_Schmitt2016, GM12878_Rao2014, Germinal_zone_neurons_Won_2016, HMEC_Rao2014, HUVEC_Rao2014, HeLa_Rao2014, Hippocampus_Schmitt2016, IMR90_Dixon2012, IMR90_Jin2013, IMR90_Rao2014, K56…		TRUE	0	2.39	Brain_Cerebellum	15.94	Muscle_Skeletal	0.5
	rs1057941	1	155186741	GBA	ENSG00000177628.11	1	155204243	155214490	8.06785e-05	0.0380302	-0.10281	Brain_microvascular_endothelial_cell_ENCODE2012, Cortical_plate_neurons_Won_2016, GM12878_Rao2014, Germinal_zone_neurons_Won_2016, HeLa_Rao2014, IMR90_Dixon2012, IMR90_Jin2013, IMR90_Rao2014, K562_Rao2014, NHEK_Rao2014, SK-N-MC_ENCODE2012, Spinal_cord_astrocyte_ENCODE2012, Spleen_Schmitt2016, hESC_Dixon2012, hESC_Jin2013		TRUE	17502	20	Cells_Transformed_fibroblasts	48.97	Muscle_Skeletal	3.31
	rs2990220	1	155190253	GBAP1	ENSG00000160766.10	1	155183616	155197214	2.71456e-39	1.04612e-34	-0.434353	Adrenal_Schmitt2016, Bladder_Schmitt2016, Brain_astrocyte_ENCODE2012, Brain_microvascular_endothelial_cell_ENCODE2012, Brain_vascular_pericyte_ENCODE2012, Cortical_plate_neurons_Won_2016, Dorsolateral_Prefrontal_Cortex_Schmitt2016, GM12878_Rao2014, Germinal_zone_neurons_Won_2016, HMEC_Rao2014, HUVEC_Rao2014, HeLa_Rao2014, Hippocampus_Schmitt2016, IMR90_Dixon2012, IMR90_Jin2013, IMR90_Rao2014, K56…		TRUE	0	2.39	Brain_Cerebellum	15.94	Muscle_Skeletal	0.5
	rs2990220	1	155190253	GBA	ENSG00000177628.11	1	155204243	155214490	7.40177e-08	8.24072e-05	-0.133349	Bladder_Schmitt2016, Brain_astrocyte_ENCODE2012, Brain_microvascular_endothelial_cell_ENCODE2012, Cortical_plate_neurons_Won_2016, GM12878_Rao2014, Germinal_zone_neurons_Won_2016, HMEC_Rao2014, HUVEC_Rao2014, HeLa_Rao2014, Hippocampus_Schmitt2016, IMR90_Dixon2012, IMR90_Jin2013, IMR90_Rao2014, K562_Rao2014, KBM7_Rao2014, Lung_Schmitt2016, NHEK_Rao2014, Neuronal_progenitor_Dixon2015, Pancreas_Schm…		TRUE	13990	20	Cells_Transformed_fibroblasts	48.97	Muscle_Skeletal	3.31
	rs2990220	1	155190253	RUSC1-AS1	ENSG00000225855.2	1	155286654	155291478	4.17979e-06	0.0029589	0.199055	Bladder_Schmitt2016, Cortical_plate_neurons_Won_2016, GM12878_Rao2014, Germinal_zone_neurons_Won_2016, HUVEC_Rao2014, HeLa_Rao2014, IMR90_Jin2013, IMR90_Rao2014, NHEK_Rao2014, hESC_Dixon2012, hESC_Jin2013		TRUE	96401	9.74	Cells_EBV-transformed_lymphocytes	23.5	Muscle_Skeletal	1.82
	rs113690547	1	155190281	GBAP1	ENSG00000160766.10	1	155183616	155197214	5.44446e-06	0.00373733	-0.326602	Adrenal_Schmitt2016, Bladder_Schmitt2016, Brain_astrocyte_ENCODE2012, Brain_microvascular_endothelial_cell_ENCODE2012, Brain_vascular_pericyte_ENCODE2012, Cortical_plate_neurons_Won_2016, Dorsolateral_Prefrontal_Cortex_Schmitt2016, GM12878_Rao2014, Germinal_zone_neurons_Won_2016, HMEC_Rao2014, HUVEC_Rao2014, HeLa_Rao2014, Hippocampus_Schmitt2016, IMR90_Dixon2012, IMR90_Jin2013, IMR90_Rao2014, K56…		TRUE	0	2.39	Brain_Cerebellum	15.94	Muscle_Skeletal	0.5
	rs497829	1	155193531	GBAP1	ENSG00000160766.10	1	155183616	155197214	8.59396e-39	3.09267e-34	-0.432734	Adrenal_Schmitt2016, Bladder_Schmitt2016, Brain_astrocyte_ENCODE2012, Brain_microvascular_endothelial_cell_ENCODE2012, Brain_vascular_pericyte_ENCODE2012, Cortical_plate_neurons_Won_2016, Dorsolateral_Prefrontal_Cortex_Schmitt2016, GM12878_Rao2014, Germinal_zone_neurons_Won_2016, HMEC_Rao2014, HUVEC_Rao2014, HeLa_Rao2014, Hippocampus_Schmitt2016, IMR90_Dixon2012, IMR90_Jin2013, IMR90_Rao2014, K56…		TRUE	0	2.39	Brain_Cerebellum	15.94	Muscle_Skeletal	0.5
	rs497829	1	155193531	GBA	ENSG00000177628.11	1	155204243	155214490	2.97535e-07	0.000283055	-0.127436	Bladder_Schmitt2016, Brain_astrocyte_ENCODE2012, Brain_microvascular_endothelial_cell_ENCODE2012, Cortical_plate_neurons_Won_2016, GM12878_Rao2014, Germinal_zone_neurons_Won_2016, HMEC_Rao2014, HUVEC_Rao2014, HeLa_Rao2014, Hippocampus_Schmitt2016, IMR90_Dixon2012, IMR90_Jin2013, IMR90_Rao2014, K562_Rao2014, KBM7_Rao2014, Lung_Schmitt2016, NHEK_Rao2014, Neuronal_progenitor_Dixon2015, Pancreas_Schm…		TRUE	10712	20	Cells_Transformed_fibroblasts	48.97	Muscle_Skeletal	3.31
	rs497829	1	155193531	RUSC1-AS1	ENSG00000225855.2	1	155286654	155291478	9.58716e-06	0.00618444	0.191937	Bladder_Schmitt2016, Cortical_plate_neurons_Won_2016, GM12878_Rao2014, Germinal_zone_neurons_Won_2016, HMEC_Rao2014, HeLa_Rao2014, IMR90_Jin2013, IMR90_Rao2014, K562_Rao2014, hESC_Dixon2012, hESC_Jin2013		TRUE	93123	9.74	Cells_EBV-transformed_lymphocytes	23.5	Muscle_Skeletal	1.82
	rs2049805	1	155194979	GBAP1	ENSG00000160766.10	1	155183616	155197214	1.63183e-38	5.60082e-34	-0.430679	Adrenal_Schmitt2016, Bladder_Schmitt2016, Brain_astrocyte_ENCODE2012, Brain_microvascular_endothelial_cell_ENCODE2012, Brain_vascular_pericyte_ENCODE2012, Cortical_plate_neurons_Won_2016, Dorsolateral_Prefrontal_Cortex_Schmitt2016, GM12878_Rao2014, Germinal_zone_neurons_Won_2016, HMEC_Rao2014, HUVEC_Rao2014, HeLa_Rao2014, Hippocampus_Schmitt2016, IMR90_Dixon2012, IMR90_Jin2013, IMR90_Rao2014, K56…		TRUE	0	2.39	Brain_Cerebellum	15.94	Muscle_Skeletal	0.5
	rs2049805	1	155194979	GBA	ENSG00000177628.11	1	155204243	155214490	1.59578e-07	0.000164702	-0.129955	Bladder_Schmitt2016, Brain_astrocyte_ENCODE2012, Brain_microvascular_endothelial_cell_ENCODE2012, Cortical_plate_neurons_Won_2016, GM12878_Rao2014, Germinal_zone_neurons_Won_2016, HUVEC_Rao2014, HeLa_Rao2014, Hippocampus_Schmitt2016, IMR90_Dixon2012, IMR90_Jin2013, IMR90_Rao2014, K562_Rao2014, KBM7_Rao2014, Lung_Schmitt2016, NHEK_Rao2014, Neuronal_progenitor_Dixon2015, Pancreas_Schmitt2016, Right…		TRUE	9264	20	Cells_Transformed_fibroblasts	48.97	Muscle_Skeletal	3.31
	rs2049805	1	155194979	RUSC1-AS1	ENSG00000225855.2	1	155286654	155291478	1.10103e-05	0.00696789	0.190313	Bladder_Schmitt2016, Cortical_plate_neurons_Won_2016, GM12878_Rao2014, Germinal_zone_neurons_Won_2016, IMR90_Jin2013, IMR90_Rao2014, KBM7_Rao2014, hESC_Dixon2012, hESC_Jin2013		TRUE	91675	9.74	Cells_EBV-transformed_lymphocytes	23.5	Muscle_Skeletal	1.82
	rs2974931	1	155195214	GBAP1	ENSG00000160766.10	1	155183616	155197214	4.78306e-37	1.347e-32	-0.426259	Adrenal_Schmitt2016, Bladder_Schmitt2016, Brain_astrocyte_ENCODE2012, Brain_microvascular_endothelial_cell_ENCODE2012, Brain_vascular_pericyte_ENCODE2012, Cortical_plate_neurons_Won_2016, Dorsolateral_Prefrontal_Cortex_Schmitt2016, GM12878_Rao2014, Germinal_zone_neurons_Won_2016, HMEC_Rao2014, HUVEC_Rao2014, HeLa_Rao2014, Hippocampus_Schmitt2016, IMR90_Dixon2012, IMR90_Jin2013, IMR90_Rao2014, K56…		TRUE	0	2.39	Brain_Cerebellum	15.94	Muscle_Skeletal	0.5
	rs2974931	1	155195214	GBA	ENSG00000177628.11	1	155204243	155214490	2.8705e-07	0.000274643	-0.128018	Bladder_Schmitt2016, Brain_astrocyte_ENCODE2012, Brain_microvascular_endothelial_cell_ENCODE2012, Cortical_plate_neurons_Won_2016, Germinal_zone_neurons_Won_2016, HeLa_Rao2014, Hippocampus_Schmitt2016, IMR90_Dixon2012, IMR90_Jin2013, IMR90_Rao2014, Lung_Schmitt2016, Neuronal_progenitor_Dixon2015, Pancreas_Schmitt2016, Right_Ventricle_Schmitt2016, SK-N-MC_ENCODE2012, SmallBowel_Schmitt2016, Spleen…		TRUE	9029	20	Cells_Transformed_fibroblasts	48.97	Muscle_Skeletal	3.31
	rs2974931	1	155195214	RUSC1-AS1	ENSG00000225855.2	1	155286654	155291478	1.58047e-05	0.00951935	0.187962	Bladder_Schmitt2016, Cortical_plate_neurons_Won_2016, Germinal_zone_neurons_Won_2016, HUVEC_Rao2014, IMR90_Jin2013, hESC_Dixon2012, hESC_Jin2013		TRUE	91440	9.74	Cells_EBV-transformed_lymphocytes	23.5	Muscle_Skeletal	1.82
	rs2974930	1	155196716	RP11-263K19.6	ENSG00000236263.1	1	155180942	155181182	0.000109076	0.0488647	0.231108	Brain_microvascular_endothelial_cell_ENCODE2012, Cortical_plate_neurons_Won_2016, Germinal_zone_neurons_Won_2016, Hippocampus_Schmitt2016, IMR90_Jin2013, Lung_Schmitt2016, Psoas_Schmitt2016, Right_Ventricle_Schmitt2016, SmallBowel_Schmitt2016, Spleen_Schmitt2016		TRUE	15534	4.36	Testis	14.78	Muscle_Skeletal	0.88
	rs2974930	1	155196716	GBAP1	ENSG00000160766.10	1	155183616	155197214	4.95592e-39	1.87695e-34	-0.435843	Adrenal_Schmitt2016, Bladder_Schmitt2016, Brain_astrocyte_ENCODE2012, Brain_microvascular_endothelial_cell_ENCODE2012, Brain_vascular_pericyte_ENCODE2012, Cortical_plate_neurons_Won_2016, Dorsolateral_Prefrontal_Cortex_Schmitt2016, GM12878_Rao2014, Germinal_zone_neurons_Won_2016, HMEC_Rao2014, HUVEC_Rao2014, HeLa_Rao2014, Hippocampus_Schmitt2016, IMR90_Dixon2012, IMR90_Jin2013, IMR90_Rao2014, K56…		TRUE	0	2.39	Brain_Cerebellum	15.94	Muscle_Skeletal	0.5
	rs2974930	1	155196716	GBA	ENSG00000177628.11	1	155204243	155214490	1.99369e-07	0.000198432	-0.129834	Bladder_Schmitt2016, Brain_astrocyte_ENCODE2012, Brain_microvascular_endothelial_cell_ENCODE2012, Cortical_plate_neurons_Won_2016, GM12878_Rao2014, Germinal_zone_neurons_Won_2016, HeLa_Rao2014, Hippocampus_Schmitt2016, IMR90_Dixon2012, IMR90_Jin2013, K562_Rao2014, Lung_Schmitt2016, Neuronal_progenitor_Dixon2015, Pancreas_Schmitt2016, Right_Ventricle_Schmitt2016, SK-N-MC_ENCODE2012, SmallBowel_Sch…		TRUE	7527	20	Cells_Transformed_fibroblasts	48.97	Muscle_Skeletal	3.31
	rs2974930	1	155196716	RUSC1-AS1	ENSG00000225855.2	1	155286654	155291478	5.6687e-06	0.00386469	0.197576	Bladder_Schmitt2016, Cortical_plate_neurons_Won_2016, GM12878_Rao2014, Germinal_zone_neurons_Won_2016, IMR90_Jin2013, hESC_Dixon2012, hESC_Jin2013		TRUE	89938	9.74	Cells_EBV-transformed_lymphocytes	23.5	Muscle_Skeletal	1.82
	rs2974929	1	155197267	RP11-263K19.6	ENSG00000236263.1	1	155180942	155181182	7.471e-05	0.0356297	0.235686	Brain_microvascular_endothelial_cell_ENCODE2012, Cortical_plate_neurons_Won_2016, GM12878_Rao2014, Germinal_zone_neurons_Won_2016, HMEC_Rao2014, HUVEC_Rao2014, HeLa_Rao2014, Hippocampus_Schmitt2016, IMR90_Jin2013, IMR90_Rao2014, Lung_Schmitt2016, Psoas_Schmitt2016, Right_Ventricle_Schmitt2016, SmallBowel_Schmitt2016, Spleen_Schmitt2016		TRUE	16085	4.36	Testis	14.78	Muscle_Skeletal	0.88
	rs2974929	1	155197267	GBAP1	ENSG00000160766.10	1	155183616	155197214	4.58466e-40	1.86496e-35	-0.438963	Adrenal_Schmitt2016, Bladder_Schmitt2016, Brain_astrocyte_ENCODE2012, Brain_microvascular_endothelial_cell_ENCODE2012, Brain_vascular_pericyte_ENCODE2012, Cortical_plate_neurons_Won_2016, Dorsolateral_Prefrontal_Cortex_Schmitt2016, GM12878_Rao2014, Germinal_zone_neurons_Won_2016, HMEC_Rao2014, HUVEC_Rao2014, HeLa_Rao2014, Hippocampus_Schmitt2016, IMR90_Dixon2012, IMR90_Jin2013, IMR90_Rao2014, K56…		TRUE	53	2.39	Brain_Cerebellum	15.94	Muscle_Skeletal	0.5
	rs2974929	1	155197267	GBA	ENSG00000177628.11	1	155204243	155214490	3.84831e-08	4.52775e-05	-0.1365	Bladder_Schmitt2016, Brain_astrocyte_ENCODE2012, Brain_microvascular_endothelial_cell_ENCODE2012, Cortical_plate_neurons_Won_2016, GM12878_Rao2014, Germinal_zone_neurons_Won_2016, HMEC_Rao2014, HUVEC_Rao2014, HeLa_Rao2014, Hippocampus_Schmitt2016, IMR90_Dixon2012, IMR90_Jin2013, IMR90_Rao2014, K562_Rao2014, KBM7_Rao2014, Lung_Schmitt2016, NHEK_Rao2014, Neuronal_progenitor_Dixon2015, Pancreas_Schm…		TRUE	6976	20	Cells_Transformed_fibroblasts	48.97	Muscle_Skeletal	3.31
	rs2974929	1	155197267	RUSC1-AS1	ENSG00000225855.2	1	155286654	155291478	6.8677e-06	0.00460494	0.195247	Bladder_Schmitt2016, Cortical_plate_neurons_Won_2016, GM12878_Rao2014, Germinal_zone_neurons_Won_2016, HMEC_Rao2014, HUVEC_Rao2014, HeLa_Rao2014, IMR90_Jin2013, IMR90_Rao2014, K562_Rao2014, KBM7_Rao2014, NHEK_Rao2014, hESC_Dixon2012, hESC_Jin2013		TRUE	89387	9.74	Cells_EBV-transformed_lymphocytes	23.5	Muscle_Skeletal	1.82
	rs2990245	1	155197461	GBAP1	ENSG00000160766.10	1	155183616	155197214	7.06765e-40	2.77232e-35	-0.433037	Adrenal_Schmitt2016, Bladder_Schmitt2016, Brain_astrocyte_ENCODE2012, Brain_microvascular_endothelial_cell_ENCODE2012, Brain_vascular_pericyte_ENCODE2012, Cortical_plate_neurons_Won_2016, Dorsolateral_Prefrontal_Cortex_Schmitt2016, GM12878_Rao2014, Germinal_zone_neurons_Won_2016, HMEC_Rao2014, HUVEC_Rao2014, HeLa_Rao2014, Hippocampus_Schmitt2016, IMR90_Dixon2012, IMR90_Jin2013, IMR90_Rao2014, K56…		TRUE	247	2.39	Brain_Cerebellum	15.94	Muscle_Skeletal	0.5
	rs2990245	1	155197461	GBA	ENSG00000177628.11	1	155204243	155214490	1.32726e-07	0.000139899	-0.129683	Bladder_Schmitt2016, Brain_astrocyte_ENCODE2012, Brain_microvascular_endothelial_cell_ENCODE2012, Cortical_plate_neurons_Won_2016, GM12878_Rao2014, Germinal_zone_neurons_Won_2016, HMEC_Rao2014, HUVEC_Rao2014, HeLa_Rao2014, Hippocampus_Schmitt2016, IMR90_Dixon2012, IMR90_Jin2013, IMR90_Rao2014, K562_Rao2014, KBM7_Rao2014, Lung_Schmitt2016, NHEK_Rao2014, Neuronal_progenitor_Dixon2015, Pancreas_Schm…		TRUE	6782	20	Cells_Transformed_fibroblasts	48.97	Muscle_Skeletal	3.31
	rs2990245	1	155197461	RUSC1-AS1	ENSG00000225855.2	1	155286654	155291478	5.3141e-06	0.00365699	0.195219	Bladder_Schmitt2016, Cortical_plate_neurons_Won_2016, GM12878_Rao2014, Germinal_zone_neurons_Won_2016, HMEC_Rao2014, HUVEC_Rao2014, HeLa_Rao2014, IMR90_Jin2013, IMR90_Rao2014, K562_Rao2014, KBM7_Rao2014, NHEK_Rao2014, hESC_Dixon2012, hESC_Jin2013		TRUE	89193	9.74	Cells_EBV-transformed_lymphocytes	23.5	Muscle_Skeletal	1.82
	rs2990246	1	155197601	JAK1	ENSG00000162434.7	1	65298916	65432187	1.22084e-05	0.00761205	0.115005	GM12878_Rao2014, Germinal_zone_neurons_Won_2016		FALSE	89765414	122.6	Cells_Transformed_fibroblasts	134.8	Brain_Putamen_basal_ganglia	18.94
	rs2990246	1	155197601	GBAP1	ENSG00000160766.10	1	155183616	155197214	1.59163e-21	1.23541e-17	-0.352037	Adrenal_Schmitt2016, Bladder_Schmitt2016, Brain_astrocyte_ENCODE2012, Brain_microvascular_endothelial_cell_ENCODE2012, Brain_vascular_pericyte_ENCODE2012, Cortical_plate_neurons_Won_2016, Dorsolateral_Prefrontal_Cortex_Schmitt2016, GM12878_Rao2014, Germinal_zone_neurons_Won_2016, HMEC_Rao2014, HUVEC_Rao2014, HeLa_Rao2014, Hippocampus_Schmitt2016, IMR90_Dixon2012, IMR90_Jin2013, IMR90_Rao2014, K56…		TRUE	387	2.39	Brain_Cerebellum	15.94	Muscle_Skeletal	0.5
	rs2990247	1	155197826	PRDM16	ENSG00000142611.12	1	2985732	3355185	6.3639e-05	0.0312662	-0.320819	Cortical_plate_neurons_Won_2016, SmallBowel_Schmitt2016		FALSE	151842641	2.32	Artery_Aorta	36.54	Cells_Transformed_fibroblasts	0.07
	rs11580040	1	155198221	THBS3	ENSG00000169231.9	1	155165379	155177708	8.74905e-05	0.0405538	0.188219	Adrenal_Schmitt2016, Bladder_Schmitt2016, Brain_astrocyte_ENCODE2012, Brain_microvascular_endothelial_cell_ENCODE2012, Cortical_plate_neurons_Won_2016, GM12878_Rao2014, Germinal_zone_neurons_Won_2016, HMEC_Rao2014, HeLa_Rao2014, IMR90_Dixon2012, IMR90_Jin2013, IMR90_Rao2014, K562_Rao2014, KBM7_Rao2014, Pancreas_Schmitt2016, Right_Ventricle_Schmitt2016, Spleen_Schmitt2016, hESC_Dixon2012, hESC_Jin…		TRUE	20513	31.61	Uterus	91.34	Muscle_Skeletal	4.49
	rs112935939	1	155198264	THBS3	ENSG00000169231.9	1	155165379	155177708	8.74905e-05	0.0405538	0.188219	Adrenal_Schmitt2016, Bladder_Schmitt2016, Brain_astrocyte_ENCODE2012, Brain_microvascular_endothelial_cell_ENCODE2012, Cortical_plate_neurons_Won_2016, GM12878_Rao2014, Germinal_zone_neurons_Won_2016, HMEC_Rao2014, HeLa_Rao2014, IMR90_Dixon2012, IMR90_Jin2013, IMR90_Rao2014, K562_Rao2014, KBM7_Rao2014, Pancreas_Schmitt2016, Right_Ventricle_Schmitt2016, Spleen_Schmitt2016, hESC_Dixon2012, hESC_Jin…		TRUE	20556	31.61	Uterus	91.34	Muscle_Skeletal	4.49
	rs112270735	1	155198770	GBAP1	ENSG00000160766.10	1	155183616	155197214	1.52289e-12	3.58161e-09	-0.370752	Adrenal_Schmitt2016, Bladder_Schmitt2016, Brain_astrocyte_ENCODE2012, Brain_microvascular_endothelial_cell_ENCODE2012, Brain_vascular_pericyte_ENCODE2012, Cortical_plate_neurons_Won_2016, Dorsolateral_Prefrontal_Cortex_Schmitt2016, GM12878_Rao2014, Germinal_zone_neurons_Won_2016, HMEC_Rao2014, HUVEC_Rao2014, HeLa_Rao2014, Hippocampus_Schmitt2016, IMR90_Dixon2012, IMR90_Jin2013, IMR90_Rao2014, K56…		TRUE	1556	2.39	Brain_Cerebellum	15.94	Muscle_Skeletal	0.5
	rs112270735	1	155198770	RUSC1-AS1	ENSG00000225855.2	1	155286654	155291478	1.89671e-05	0.0111639	0.268058	Bladder_Schmitt2016, Cortical_plate_neurons_Won_2016, GM12878_Rao2014, Germinal_zone_neurons_Won_2016, HUVEC_Rao2014, HeLa_Rao2014, IMR90_Jin2013, IMR90_Rao2014, K562_Rao2014, KBM7_Rao2014, NHEK_Rao2014, hESC_Dixon2012, hESC_Jin2013		TRUE	87884	9.74	Cells_EBV-transformed_lymphocytes	23.5	Muscle_Skeletal	1.82
	rs12407919	1	155199314	THBS3	ENSG00000169231.9	1	155165379	155177708	4.03322e-05	0.0213946	0.120223	Adrenal_Schmitt2016, Bladder_Schmitt2016, Brain_astrocyte_ENCODE2012, Brain_microvascular_endothelial_cell_ENCODE2012, Cortical_plate_neurons_Won_2016, GM12878_Rao2014, Germinal_zone_neurons_Won_2016, HMEC_Rao2014, HUVEC_Rao2014, HeLa_Rao2014, IMR90_Dixon2012, IMR90_Jin2013, IMR90_Rao2014, K562_Rao2014, KBM7_Rao2014, Pancreas_Schmitt2016, Right_Ventricle_Schmitt2016, Spleen_Schmitt2016, hESC_Dixo…		TRUE	21606	31.61	Uterus	91.34	Muscle_Skeletal	4.49
	rs12407919	1	155199314	GBAP1	ENSG00000160766.10	1	155183616	155197214	2.52382e-18	1.47514e-14	-0.328555	Adrenal_Schmitt2016, Bladder_Schmitt2016, Brain_astrocyte_ENCODE2012, Brain_microvascular_endothelial_cell_ENCODE2012, Brain_vascular_pericyte_ENCODE2012, Cortical_plate_neurons_Won_2016, Dorsolateral_Prefrontal_Cortex_Schmitt2016, GM12878_Rao2014, Germinal_zone_neurons_Won_2016, HMEC_Rao2014, HUVEC_Rao2014, HeLa_Rao2014, Hippocampus_Schmitt2016, IMR90_Dixon2012, IMR90_Jin2013, IMR90_Rao2014, K56…		TRUE	2100	2.39	Brain_Cerebellum	15.94	Muscle_Skeletal	0.5
	rs12407919	1	155199314	GBA	ENSG00000177628.11	1	155204243	155214490	2.27137e-08	2.77649e-05	-0.146414	Bladder_Schmitt2016, Brain_astrocyte_ENCODE2012, Brain_microvascular_endothelial_cell_ENCODE2012, Cortical_plate_neurons_Won_2016, GM12878_Rao2014, Germinal_zone_neurons_Won_2016, HMEC_Rao2014, HUVEC_Rao2014, HeLa_Rao2014, Hippocampus_Schmitt2016, IMR90_Dixon2012, IMR90_Jin2013, IMR90_Rao2014, K562_Rao2014, KBM7_Rao2014, Lung_Schmitt2016, NHEK_Rao2014, Neuronal_progenitor_Dixon2015, Pancreas_Schm…		TRUE	4929	20	Cells_Transformed_fibroblasts	48.97	Muscle_Skeletal	3.31
	rs12407919	1	155199314	FAM189B	ENSG00000160767.16	1	155216996	155225178	4.30085e-06	0.00303677	0.131964	Cortical_plate_neurons_Won_2016, GM12878_Rao2014, Germinal_zone_neurons_Won_2016, HUVEC_Rao2014, HeLa_Rao2014, IMR90_Dixon2012, IMR90_Jin2013, IMR90_Rao2014, K562_Rao2014, KBM7_Rao2014, NHEK_Rao2014, Pancreas_Schmitt2016, Right_Ventricle_Schmitt2016, SK-N-MC_ENCODE2012, Spleen_Schmitt2016, hESC_Dixon2012, hESC_Jin2013		TRUE	17682	22.73	Brain_Cerebellum	51.12	Whole_Blood	6.53
	rs12407919	1	155199314	RUSC1-AS1	ENSG00000225855.2	1	155286654	155291478	4.22918e-11	8.29459e-08	0.296891	Bladder_Schmitt2016, Cortical_plate_neurons_Won_2016, GM12878_Rao2014, Germinal_zone_neurons_Won_2016, HeLa_Rao2014, IMR90_Jin2013, IMR90_Rao2014, KBM7_Rao2014, NHEK_Rao2014, hESC_Dixon2012, hESC_Jin2013		TRUE	87340	9.74	Cells_EBV-transformed_lymphocytes	23.5	Muscle_Skeletal	1.82
	rs11264343	1	155199665	GBAP1	ENSG00000160766.10	1	155183616	155197214	1.09451e-18	6.53324e-15	-0.334801	Adrenal_Schmitt2016, Bladder_Schmitt2016, Brain_astrocyte_ENCODE2012, Brain_microvascular_endothelial_cell_ENCODE2012, Brain_vascular_pericyte_ENCODE2012, Cortical_plate_neurons_Won_2016, Dorsolateral_Prefrontal_Cortex_Schmitt2016, GM12878_Rao2014, Germinal_zone_neurons_Won_2016, HMEC_Rao2014, HUVEC_Rao2014, HeLa_Rao2014, Hippocampus_Schmitt2016, IMR90_Dixon2012, IMR90_Jin2013, IMR90_Rao2014, K56…		TRUE	2451	2.39	Brain_Cerebellum	15.94	Muscle_Skeletal	0.5
	rs11264343	1	155199665	GBA	ENSG00000177628.11	1	155204243	155214490	9.08736e-08	9.92126e-05	-0.141587	Bladder_Schmitt2016, Brain_astrocyte_ENCODE2012, Brain_microvascular_endothelial_cell_ENCODE2012, Cortical_plate_neurons_Won_2016, GM12878_Rao2014, Germinal_zone_neurons_Won_2016, HMEC_Rao2014, HUVEC_Rao2014, HeLa_Rao2014, Hippocampus_Schmitt2016, IMR90_Dixon2012, IMR90_Jin2013, IMR90_Rao2014, K562_Rao2014, KBM7_Rao2014, Lung_Schmitt2016, NHEK_Rao2014, Neuronal_progenitor_Dixon2015, Pancreas_Schm…		TRUE	4578	20	Cells_Transformed_fibroblasts	48.97	Muscle_Skeletal	3.31
	rs11264343	1	155199665	RUSC1-AS1	ENSG00000225855.2	1	155286654	155291478	1.04703e-09	1.62016e-06	0.278596	Bladder_Schmitt2016, Cortical_plate_neurons_Won_2016, GM12878_Rao2014, Germinal_zone_neurons_Won_2016, HeLa_Rao2014, IMR90_Jin2013, IMR90_Rao2014, KBM7_Rao2014, NHEK_Rao2014, hESC_Dixon2012, hESC_Jin2013		TRUE	86989	9.74	Cells_EBV-transformed_lymphocytes	23.5	Muscle_Skeletal	1.82
	rs3768566	1	155201063	GBAP1	ENSG00000160766.10	1	155183616	155197214	5.1841e-18	2.91242e-14	-0.323661	Adrenal_Schmitt2016, Bladder_Schmitt2016, Brain_astrocyte_ENCODE2012, Brain_microvascular_endothelial_cell_ENCODE2012, Brain_vascular_pericyte_ENCODE2012, Cortical_plate_neurons_Won_2016, Dorsolateral_Prefrontal_Cortex_Schmitt2016, GM12878_Rao2014, Germinal_zone_neurons_Won_2016, HMEC_Rao2014, HUVEC_Rao2014, HeLa_Rao2014, Hippocampus_Schmitt2016, IMR90_Dixon2012, IMR90_Jin2013, IMR90_Rao2014, K56…		TRUE	3849	2.39	Brain_Cerebellum	15.94	Muscle_Skeletal	0.5
	rs3768566	1	155201063	GBA	ENSG00000177628.11	1	155204243	155214490	2.97793e-08	3.57064e-05	-0.14427	Bladder_Schmitt2016, Brain_astrocyte_ENCODE2012, Brain_microvascular_endothelial_cell_ENCODE2012, Cortical_plate_neurons_Won_2016, GM12878_Rao2014, Germinal_zone_neurons_Won_2016, HMEC_Rao2014, HUVEC_Rao2014, HeLa_Rao2014, Hippocampus_Schmitt2016, IMR90_Dixon2012, IMR90_Jin2013, IMR90_Rao2014, K562_Rao2014, KBM7_Rao2014, Lung_Schmitt2016, NHEK_Rao2014, Neuronal_progenitor_Dixon2015, Pancreas_Schm…		TRUE	3180	20	Cells_Transformed_fibroblasts	48.97	Muscle_Skeletal	3.31
	rs3768566	1	155201063	FAM189B	ENSG00000160767.16	1	155216996	155225178	2.05085e-05	0.0119116	0.121757	Cortical_plate_neurons_Won_2016, GM12878_Rao2014, Germinal_zone_neurons_Won_2016, HMEC_Rao2014, HUVEC_Rao2014, HeLa_Rao2014, IMR90_Dixon2012, IMR90_Jin2013, IMR90_Rao2014, K562_Rao2014, KBM7_Rao2014, NHEK_Rao2014, Pancreas_Schmitt2016, Right_Ventricle_Schmitt2016, SK-N-MC_ENCODE2012, Spleen_Schmitt2016, hESC_Dixon2012, hESC_Jin2013		TRUE	15933	22.73	Brain_Cerebellum	51.12	Whole_Blood	6.53
	rs3768566	1	155201063	FDPS	ENSG00000160752.10	1	155278539	155289593	5.86575e-05	0.0291777	0.199129	Bladder_Schmitt2016, Brain_astrocyte_ENCODE2012, Cortical_plate_neurons_Won_2016, Dorsolateral_Prefrontal_Cortex_Schmitt2016, GM12878_Rao2014, Germinal_zone_neurons_Won_2016, HUVEC_Rao2014, HeLa_Rao2014, Hippocampus_Schmitt2016, IMR90_Dixon2012, IMR90_Jin2013, IMR90_Rao2014, K562_Rao2014, KBM7_Rao2014, hESC_Dixon2012, hESC_Jin2013		TRUE	77476	34.84	Cells_EBV-transformed_lymphocytes	116.3	Brain_Putamen_basal_ganglia	10.32
	rs3768566	1	155201063	RUSC1-AS1	ENSG00000225855.2	1	155286654	155291478	4.71552e-11	9.19916e-08	0.294242	Bladder_Schmitt2016, Cortical_plate_neurons_Won_2016, GM12878_Rao2014, Germinal_zone_neurons_Won_2016, HUVEC_Rao2014, HeLa_Rao2014, IMR90_Jin2013, IMR90_Rao2014, K562_Rao2014, KBM7_Rao2014, hESC_Dixon2012, hESC_Jin2013		TRUE	85591	9.74	Cells_EBV-transformed_lymphocytes	23.5	Muscle_Skeletal	1.82
	rs4043	1	155201189	GBAP1	ENSG00000160766.10	1	155183616	155197214	3.2906e-18	1.89717e-14	-0.32555	Adrenal_Schmitt2016, Bladder_Schmitt2016, Brain_astrocyte_ENCODE2012, Brain_microvascular_endothelial_cell_ENCODE2012, Brain_vascular_pericyte_ENCODE2012, Cortical_plate_neurons_Won_2016, Dorsolateral_Prefrontal_Cortex_Schmitt2016, GM12878_Rao2014, Germinal_zone_neurons_Won_2016, HMEC_Rao2014, HUVEC_Rao2014, HeLa_Rao2014, Hippocampus_Schmitt2016, IMR90_Dixon2012, IMR90_Jin2013, IMR90_Rao2014, K56…		TRUE	3975	2.39	Brain_Cerebellum	15.94	Muscle_Skeletal	0.5
	rs4043	1	155201189	GBA	ENSG00000177628.11	1	155204243	155214490	1.50009e-08	1.88509e-05	-0.14729	Bladder_Schmitt2016, Brain_astrocyte_ENCODE2012, Brain_microvascular_endothelial_cell_ENCODE2012, Cortical_plate_neurons_Won_2016, GM12878_Rao2014, Germinal_zone_neurons_Won_2016, HMEC_Rao2014, HUVEC_Rao2014, HeLa_Rao2014, Hippocampus_Schmitt2016, IMR90_Dixon2012, IMR90_Jin2013, IMR90_Rao2014, K562_Rao2014, KBM7_Rao2014, Lung_Schmitt2016, NHEK_Rao2014, Neuronal_progenitor_Dixon2015, Pancreas_Schm…		TRUE	3054	20	Cells_Transformed_fibroblasts	48.97	Muscle_Skeletal	3.31
	rs4043	1	155201189	RUSC1-AS1	ENSG00000225855.2	1	155286654	155291478	4.88709e-10	7.91093e-07	0.27941	Bladder_Schmitt2016, Cortical_plate_neurons_Won_2016, GM12878_Rao2014, Germinal_zone_neurons_Won_2016, HUVEC_Rao2014, HeLa_Rao2014, IMR90_Jin2013, IMR90_Rao2014, K562_Rao2014, KBM7_Rao2014, hESC_Dixon2012, hESC_Jin2013		TRUE	85465	9.74	Cells_EBV-transformed_lymphocytes	23.5	Muscle_Skeletal	1.82
	rs1045253	1	155201234	GBAP1	ENSG00000160766.10	1	155183616	155197214	3.58599e-18	2.05133e-14	-0.325876	Adrenal_Schmitt2016, Bladder_Schmitt2016, Brain_astrocyte_ENCODE2012, Brain_microvascular_endothelial_cell_ENCODE2012, Brain_vascular_pericyte_ENCODE2012, Cortical_plate_neurons_Won_2016, Dorsolateral_Prefrontal_Cortex_Schmitt2016, GM12878_Rao2014, Germinal_zone_neurons_Won_2016, HMEC_Rao2014, HUVEC_Rao2014, HeLa_Rao2014, Hippocampus_Schmitt2016, IMR90_Dixon2012, IMR90_Jin2013, IMR90_Rao2014, K56…		TRUE	4020	2.39	Brain_Cerebellum	15.94	Muscle_Skeletal	0.5
	rs1045253	1	155201234	GBA	ENSG00000177628.11	1	155204243	155214490	1.93829e-08	2.39063e-05	-0.146491	Bladder_Schmitt2016, Brain_astrocyte_ENCODE2012, Brain_microvascular_endothelial_cell_ENCODE2012, Cortical_plate_neurons_Won_2016, GM12878_Rao2014, Germinal_zone_neurons_Won_2016, HMEC_Rao2014, HUVEC_Rao2014, HeLa_Rao2014, Hippocampus_Schmitt2016, IMR90_Dixon2012, IMR90_Jin2013, IMR90_Rao2014, K562_Rao2014, KBM7_Rao2014, Lung_Schmitt2016, NHEK_Rao2014, Neuronal_progenitor_Dixon2015, Pancreas_Schm…		TRUE	3009	20	Cells_Transformed_fibroblasts	48.97	Muscle_Skeletal	3.31
	rs1045253	1	155201234	RUSC1-AS1	ENSG00000225855.2	1	155286654	155291478	4.17803e-10	6.83874e-07	0.281006	Bladder_Schmitt2016, Cortical_plate_neurons_Won_2016, GM12878_Rao2014, Germinal_zone_neurons_Won_2016, HUVEC_Rao2014, HeLa_Rao2014, IMR90_Jin2013, IMR90_Rao2014, K562_Rao2014, KBM7_Rao2014, hESC_Dixon2012, hESC_Jin2013		TRUE	85420	9.74	Cells_EBV-transformed_lymphocytes	23.5	Muscle_Skeletal	1.82
	rs28595322	1	155201992	GBAP1	ENSG00000160766.10	1	155183616	155197214	5.69126e-18	3.18107e-14	-0.325978	Bladder_Schmitt2016, Brain_astrocyte_ENCODE2012, Brain_microvascular_endothelial_cell_ENCODE2012, Cortical_plate_neurons_Won_2016, Germinal_zone_neurons_Won_2016, Hippocampus_Schmitt2016, IMR90_Dixon2012, IMR90_Jin2013, Lung_Schmitt2016, Neuronal_progenitor_Dixon2015, Pancreas_Schmitt2016, SK-N-MC_ENCODE2012, SmallBowel_Schmitt2016, Spleen_Schmitt2016, hESC_Dixon2012, hESC_Jin2013		TRUE	4778	2.39	Brain_Cerebellum	15.94	Muscle_Skeletal	0.5
	rs28595322	1	155201992	GBA	ENSG00000177628.11	1	155204243	155214490	3.18727e-08	3.80296e-05	-0.145165	Adrenal_Schmitt2016, Bladder_Schmitt2016, Brain_astrocyte_ENCODE2012, Brain_microvascular_endothelial_cell_ENCODE2012, Brain_vascular_pericyte_ENCODE2012, Cortical_plate_neurons_Won_2016, Dorsolateral_Prefrontal_Cortex_Schmitt2016, Germinal_zone_neurons_Won_2016, Hippocampus_Schmitt2016, IMR90_Dixon2012, IMR90_Jin2013, Lung_Schmitt2016, Neuronal_progenitor_Dixon2015, Ovary_Schmitt2016, Pancreas_S…		TRUE	2251	20	Cells_Transformed_fibroblasts	48.97	Muscle_Skeletal	3.31
	rs28595322	1	155201992	RUSC1-AS1	ENSG00000225855.2	1	155286654	155291478	1.56585e-09	2.32877e-06	0.273664	Brain_astrocyte_ENCODE2012, Brain_microvascular_endothelial_cell_ENCODE2012, Cortical_plate_neurons_Won_2016, Dorsolateral_Prefrontal_Cortex_Schmitt2016, Germinal_zone_neurons_Won_2016, IMR90_Dixon2012, IMR90_Jin2013, Lung_Schmitt2016, Pancreas_Schmitt2016, Right_Ventricle_Schmitt2016, Spleen_Schmitt2016, hESC_Dixon2012, hESC_Jin2013		TRUE	84662	9.74	Cells_EBV-transformed_lymphocytes	23.5	Muscle_Skeletal	1.82
	rs10796940	1	155202688	GBAP1	ENSG00000160766.10	1	155183616	155197214	2.52604e-18	1.47514e-14	-0.326592	Bladder_Schmitt2016, Brain_astrocyte_ENCODE2012, Brain_microvascular_endothelial_cell_ENCODE2012, Cortical_plate_neurons_Won_2016, GM12878_Rao2014, Germinal_zone_neurons_Won_2016, HUVEC_Rao2014, HeLa_Rao2014, Hippocampus_Schmitt2016, IMR90_Dixon2012, IMR90_Jin2013, IMR90_Rao2014, K562_Rao2014, KBM7_Rao2014, Lung_Schmitt2016, NHEK_Rao2014, Neuronal_progenitor_Dixon2015, Pancreas_Schmitt2016, SK-N-…		TRUE	5474	2.39	Brain_Cerebellum	15.94	Muscle_Skeletal	0.5
	rs10796940	1	155202688	GBA	ENSG00000177628.11	1	155204243	155214490	1.3801e-08	1.74228e-05	-0.147666	Adrenal_Schmitt2016, Bladder_Schmitt2016, Brain_astrocyte_ENCODE2012, Brain_microvascular_endothelial_cell_ENCODE2012, Brain_vascular_pericyte_ENCODE2012, Cortical_plate_neurons_Won_2016, Dorsolateral_Prefrontal_Cortex_Schmitt2016, GM12878_Rao2014, Germinal_zone_neurons_Won_2016, HMEC_Rao2014, HUVEC_Rao2014, HeLa_Rao2014, Hippocampus_Schmitt2016, IMR90_Dixon2012, IMR90_Jin2013, IMR90_Rao2014, K56…		TRUE	1555	20	Cells_Transformed_fibroblasts	48.97	Muscle_Skeletal	3.31
	rs10796940	1	155202688	RUSC1-AS1	ENSG00000225855.2	1	155286654	155291478	5.21102e-10	8.40432e-07	0.279028	Brain_astrocyte_ENCODE2012, Brain_microvascular_endothelial_cell_ENCODE2012, Cortical_plate_neurons_Won_2016, Dorsolateral_Prefrontal_Cortex_Schmitt2016, GM12878_Rao2014, Germinal_zone_neurons_Won_2016, HUVEC_Rao2014, HeLa_Rao2014, IMR90_Dixon2012, IMR90_Jin2013, K562_Rao2014, KBM7_Rao2014, Lung_Schmitt2016, Pancreas_Schmitt2016, Right_Ventricle_Schmitt2016, Spleen_Schmitt2016, hESC_Dixon2012, hE…		TRUE	83966	9.74	Cells_EBV-transformed_lymphocytes	23.5	Muscle_Skeletal	1.82
	rs11264344	1	155203059	GBAP1	ENSG00000160766.10	1	155183616	155197214	7.21585e-17	3.49289e-13	-0.313941	Bladder_Schmitt2016, Brain_astrocyte_ENCODE2012, Brain_microvascular_endothelial_cell_ENCODE2012, Cortical_plate_neurons_Won_2016, GM12878_Rao2014, Germinal_zone_neurons_Won_2016, HUVEC_Rao2014, HeLa_Rao2014, Hippocampus_Schmitt2016, IMR90_Dixon2012, IMR90_Jin2013, IMR90_Rao2014, K562_Rao2014, KBM7_Rao2014, Lung_Schmitt2016, NHEK_Rao2014, Neuronal_progenitor_Dixon2015, Pancreas_Schmitt2016, SK-N-…		TRUE	5845	2.39	Brain_Cerebellum	15.94	Muscle_Skeletal	0.5
	rs11264344	1	155203059	GBA	ENSG00000177628.11	1	155204243	155214490	1.54474e-07	0.000160284	-0.13713	Adrenal_Schmitt2016, Bladder_Schmitt2016, Brain_astrocyte_ENCODE2012, Brain_microvascular_endothelial_cell_ENCODE2012, Brain_vascular_pericyte_ENCODE2012, Cortical_plate_neurons_Won_2016, Dorsolateral_Prefrontal_Cortex_Schmitt2016, GM12878_Rao2014, Germinal_zone_neurons_Won_2016, HMEC_Rao2014, HUVEC_Rao2014, HeLa_Rao2014, Hippocampus_Schmitt2016, IMR90_Dixon2012, IMR90_Jin2013, IMR90_Rao2014, K56…		TRUE	1184	20	Cells_Transformed_fibroblasts	48.97	Muscle_Skeletal	3.31
	rs11264344	1	155203059	RUSC1-AS1	ENSG00000225855.2	1	155286654	155291478	5.20881e-10	8.40432e-07	0.279276	Brain_astrocyte_ENCODE2012, Brain_microvascular_endothelial_cell_ENCODE2012, Cortical_plate_neurons_Won_2016, Dorsolateral_Prefrontal_Cortex_Schmitt2016, GM12878_Rao2014, Germinal_zone_neurons_Won_2016, HUVEC_Rao2014, HeLa_Rao2014, IMR90_Dixon2012, IMR90_Jin2013, K562_Rao2014, KBM7_Rao2014, Lung_Schmitt2016, Pancreas_Schmitt2016, Right_Ventricle_Schmitt2016, Spleen_Schmitt2016, hESC_Dixon2012, hE…		TRUE	83595	9.74	Cells_EBV-transformed_lymphocytes	23.5	Muscle_Skeletal	1.82
	rs9628662	1	155206340	GBAP1	ENSG00000160766.10	1	155183616	155197214	6.69434e-18	3.70403e-14	-0.321282	Bladder_Schmitt2016, Brain_astrocyte_ENCODE2012, Brain_microvascular_endothelial_cell_ENCODE2012, Cortical_plate_neurons_Won_2016, GM12878_Rao2014, Germinal_zone_neurons_Won_2016, HMEC_Rao2014, HUVEC_Rao2014, HeLa_Rao2014, Hippocampus_Schmitt2016, IMR90_Dixon2012, IMR90_Jin2013, IMR90_Rao2014, K562_Rao2014, KBM7_Rao2014, Lung_Schmitt2016, NHEK_Rao2014, Neuronal_progenitor_Dixon2015, Pancreas_Schm…		TRUE	9126	2.39	Brain_Cerebellum	15.94	Muscle_Skeletal	0.5
	rs9628662	1	155206340	GBA	ENSG00000177628.11	1	155204243	155214490	2.00445e-08	2.46669e-05	-0.145339	Adrenal_Schmitt2016, Bladder_Schmitt2016, Brain_astrocyte_ENCODE2012, Brain_microvascular_endothelial_cell_ENCODE2012, Brain_vascular_pericyte_ENCODE2012, Cortical_plate_neurons_Won_2016, Dorsolateral_Prefrontal_Cortex_Schmitt2016, GM12878_Rao2014, Germinal_zone_neurons_Won_2016, HMEC_Rao2014, HUVEC_Rao2014, HeLa_Rao2014, Hippocampus_Schmitt2016, IMR90_Dixon2012, IMR90_Jin2013, IMR90_Rao2014, K56…		TRUE	0	20	Cells_Transformed_fibroblasts	48.97	Muscle_Skeletal	3.31
	rs9628662	1	155206340	RUSC1-AS1	ENSG00000225855.2	1	155286654	155291478	2.40286e-10	4.0477e-07	0.282672	Brain_astrocyte_ENCODE2012, Brain_microvascular_endothelial_cell_ENCODE2012, Cortical_plate_neurons_Won_2016, Dorsolateral_Prefrontal_Cortex_Schmitt2016, GM12878_Rao2014, Germinal_zone_neurons_Won_2016, HMEC_Rao2014, HUVEC_Rao2014, HeLa_Rao2014, IMR90_Dixon2012, IMR90_Jin2013, IMR90_Rao2014, K562_Rao2014, Lung_Schmitt2016, Pancreas_Schmitt2016, Right_Ventricle_Schmitt2016, Spleen_Schmitt2016, hES…		TRUE	80314	9.74	Cells_EBV-transformed_lymphocytes	23.5	Muscle_Skeletal	1.82
	rs72704130	1	155207029	KCNA2	ENSG00000177301.9	1	111136202	111174096	2.81069e-05	0.0156582	-0.538848	Cortical_plate_neurons_Won_2016, Spleen_Schmitt2016		FALSE	44032933	0.65	Brain_Cerebellum	21.9	Adrenal_Gland	0.07
	rs72704130	1	155207029	SLC24A3	ENSG00000185052.7	20	19193290	19703581	0.000109407	0.0489761	-0.386184	IMR90_Jin2013, Right_Ventricle_Schmitt2016, SK-N-MC_ENCODE2012		FALSE	NA	12.07	Uterus	70.77	Cells_EBV-transformed_lymphocytes	0.07
	rs762488	1	155207548	GBAP1	ENSG00000160766.10	1	155183616	155197214	6.69434e-18	3.70403e-14	-0.321282	Bladder_Schmitt2016, Brain_astrocyte_ENCODE2012, Brain_microvascular_endothelial_cell_ENCODE2012, Cortical_plate_neurons_Won_2016, GM12878_Rao2014, Germinal_zone_neurons_Won_2016, HMEC_Rao2014, HUVEC_Rao2014, HeLa_Rao2014, Hippocampus_Schmitt2016, IMR90_Dixon2012, IMR90_Jin2013, IMR90_Rao2014, K562_Rao2014, KBM7_Rao2014, Lung_Schmitt2016, Neuronal_progenitor_Dixon2015, Pancreas_Schmitt2016, SK-N-…		TRUE	10334	2.39	Brain_Cerebellum	15.94	Muscle_Skeletal	0.5
	rs762488	1	155207548	GBA	ENSG00000177628.11	1	155204243	155214490	2.00445e-08	2.46669e-05	-0.145339	Adrenal_Schmitt2016, Bladder_Schmitt2016, Brain_astrocyte_ENCODE2012, Brain_microvascular_endothelial_cell_ENCODE2012, Brain_vascular_pericyte_ENCODE2012, Cortical_plate_neurons_Won_2016, Dorsolateral_Prefrontal_Cortex_Schmitt2016, GM12878_Rao2014, Germinal_zone_neurons_Won_2016, HMEC_Rao2014, HUVEC_Rao2014, HeLa_Rao2014, Hippocampus_Schmitt2016, IMR90_Dixon2012, IMR90_Jin2013, IMR90_Rao2014, K56…		TRUE	0	20	Cells_Transformed_fibroblasts	48.97	Muscle_Skeletal	3.31
	rs762488	1	155207548	RUSC1-AS1	ENSG00000225855.2	1	155286654	155291478	2.40286e-10	4.0477e-07	0.282672	Brain_astrocyte_ENCODE2012, Brain_microvascular_endothelial_cell_ENCODE2012, Cortical_plate_neurons_Won_2016, Dorsolateral_Prefrontal_Cortex_Schmitt2016, GM12878_Rao2014, Germinal_zone_neurons_Won_2016, HUVEC_Rao2014, IMR90_Dixon2012, IMR90_Jin2013, IMR90_Rao2014, K562_Rao2014, KBM7_Rao2014, Lung_Schmitt2016, Pancreas_Schmitt2016, Right_Ventricle_Schmitt2016, Spleen_Schmitt2016, hESC_Dixon2012, h…		TRUE	79106	9.74	Cells_EBV-transformed_lymphocytes	23.5	Muscle_Skeletal	1.82
	rs2009578	1	155207625	GBAP1	ENSG00000160766.10	1	155183616	155197214	3.64852e-17	1.86817e-13	-0.315377	Bladder_Schmitt2016, Brain_astrocyte_ENCODE2012, Brain_microvascular_endothelial_cell_ENCODE2012, Cortical_plate_neurons_Won_2016, GM12878_Rao2014, Germinal_zone_neurons_Won_2016, HMEC_Rao2014, HUVEC_Rao2014, HeLa_Rao2014, Hippocampus_Schmitt2016, IMR90_Dixon2012, IMR90_Jin2013, IMR90_Rao2014, K562_Rao2014, KBM7_Rao2014, Lung_Schmitt2016, Neuronal_progenitor_Dixon2015, Pancreas_Schmitt2016, SK-N-…		TRUE	10411	2.39	Brain_Cerebellum	15.94	Muscle_Skeletal	0.5
	rs2009578	1	155207625	GBA	ENSG00000177628.11	1	155204243	155214490	4.90907e-08	5.65168e-05	-0.141739	Adrenal_Schmitt2016, Bladder_Schmitt2016, Brain_astrocyte_ENCODE2012, Brain_microvascular_endothelial_cell_ENCODE2012, Brain_vascular_pericyte_ENCODE2012, Cortical_plate_neurons_Won_2016, Dorsolateral_Prefrontal_Cortex_Schmitt2016, GM12878_Rao2014, Germinal_zone_neurons_Won_2016, HMEC_Rao2014, HUVEC_Rao2014, HeLa_Rao2014, Hippocampus_Schmitt2016, IMR90_Dixon2012, IMR90_Jin2013, IMR90_Rao2014, K56…		TRUE	0	20	Cells_Transformed_fibroblasts	48.97	Muscle_Skeletal	3.31
	rs2009578	1	155207625	RUSC1-AS1	ENSG00000225855.2	1	155286654	155291478	7.54398e-10	1.18876e-06	0.275702	Brain_astrocyte_ENCODE2012, Brain_microvascular_endothelial_cell_ENCODE2012, Cortical_plate_neurons_Won_2016, Dorsolateral_Prefrontal_Cortex_Schmitt2016, GM12878_Rao2014, Germinal_zone_neurons_Won_2016, HUVEC_Rao2014, IMR90_Dixon2012, IMR90_Jin2013, IMR90_Rao2014, K562_Rao2014, KBM7_Rao2014, Lung_Schmitt2016, Pancreas_Schmitt2016, Right_Ventricle_Schmitt2016, Spleen_Schmitt2016, hESC_Dixon2012, h…		TRUE	79029	9.74	Cells_EBV-transformed_lymphocytes	23.5	Muscle_Skeletal	1.82
	rs1800442	1	155212099	GBAP1	ENSG00000160766.10	1	155183616	155197214	1.09924e-17	5.99162e-14	-0.317968	Cortical_plate_neurons_Won_2016, GM12878_Rao2014, Germinal_zone_neurons_Won_2016, HMEC_Rao2014, HeLa_Rao2014, IMR90_Dixon2012, IMR90_Jin2013, IMR90_Rao2014, K562_Rao2014, KBM7_Rao2014, Pancreas_Schmitt2016, Right_Ventricle_Schmitt2016, SK-N-MC_ENCODE2012, Spinal_cord_astrocyte_ENCODE2012, Spleen_Schmitt2016		TRUE	14885	2.39	Brain_Cerebellum	15.94	Muscle_Skeletal	0.5
	rs1800442	1	155212099	GBA	ENSG00000177628.11	1	155204243	155214490	2.37797e-08	2.89873e-05	-0.143963	Adrenal_Schmitt2016, Bladder_Schmitt2016, Brain_astrocyte_ENCODE2012, Brain_microvascular_endothelial_cell_ENCODE2012, Brain_vascular_pericyte_ENCODE2012, Cortical_plate_neurons_Won_2016, Dorsolateral_Prefrontal_Cortex_Schmitt2016, GM12878_Rao2014, Germinal_zone_neurons_Won_2016, HMEC_Rao2014, HUVEC_Rao2014, HeLa_Rao2014, Hippocampus_Schmitt2016, IMR90_Dixon2012, IMR90_Jin2013, IMR90_Rao2014, K56…		TRUE	0	20	Cells_Transformed_fibroblasts	48.97	Muscle_Skeletal	3.31
	rs1800442	1	155212099	RUSC1-AS1	ENSG00000225855.2	1	155286654	155291478	2.7632e-10	4.60176e-07	0.280509	Bladder_Schmitt2016, Brain_astrocyte_ENCODE2012, Cortical_plate_neurons_Won_2016, Dorsolateral_Prefrontal_Cortex_Schmitt2016, Germinal_zone_neurons_Won_2016, HMEC_Rao2014, IMR90_Jin2013, Lung_Schmitt2016, Neuronal_progenitor_Dixon2015, Right_Ventricle_Schmitt2016, SK-N-MC_ENCODE2012, Spleen_Schmitt2016, hESC_Dixon2012, hESC_Jin2013		TRUE	74555	9.74	Cells_EBV-transformed_lymphocytes	23.5	Muscle_Skeletal	1.82
	rs3754485	1	155212210	GBAP1	ENSG00000160766.10	1	155183616	155197214	5.14542e-18	2.8981e-14	-0.322031	Cortical_plate_neurons_Won_2016, GM12878_Rao2014, Germinal_zone_neurons_Won_2016, HMEC_Rao2014, HeLa_Rao2014, IMR90_Dixon2012, IMR90_Jin2013, IMR90_Rao2014, K562_Rao2014, KBM7_Rao2014, Pancreas_Schmitt2016, Right_Ventricle_Schmitt2016, SK-N-MC_ENCODE2012, Spinal_cord_astrocyte_ENCODE2012, Spleen_Schmitt2016		TRUE	14996	2.39	Brain_Cerebellum	15.94	Muscle_Skeletal	0.5
	rs3754485	1	155212210	GBA	ENSG00000177628.11	1	155204243	155214490	3.52085e-08	4.15583e-05	-0.142806	Adrenal_Schmitt2016, Bladder_Schmitt2016, Brain_astrocyte_ENCODE2012, Brain_microvascular_endothelial_cell_ENCODE2012, Brain_vascular_pericyte_ENCODE2012, Cortical_plate_neurons_Won_2016, Dorsolateral_Prefrontal_Cortex_Schmitt2016, GM12878_Rao2014, Germinal_zone_neurons_Won_2016, HMEC_Rao2014, HUVEC_Rao2014, HeLa_Rao2014, Hippocampus_Schmitt2016, IMR90_Dixon2012, IMR90_Jin2013, IMR90_Rao2014, K56…		TRUE	0	20	Cells_Transformed_fibroblasts	48.97	Muscle_Skeletal	3.31
	rs3754485	1	155212210	FAM189B	ENSG00000160767.16	1	155216996	155225178	2.78858e-05	0.0155692	0.11922	Adrenal_Schmitt2016, Bladder_Schmitt2016, Brain_astrocyte_ENCODE2012, Brain_microvascular_endothelial_cell_ENCODE2012, Brain_vascular_pericyte_ENCODE2012, Cortical_plate_neurons_Won_2016, Dorsolateral_Prefrontal_Cortex_Schmitt2016, GM12878_Rao2014, Germinal_zone_neurons_Won_2016, HUVEC_Rao2014, HeLa_Rao2014, Hippocampus_Schmitt2016, IMR90_Dixon2012, IMR90_Jin2013, IMR90_Rao2014, KBM7_Rao2014, Lun…		TRUE	4786	22.73	Brain_Cerebellum	51.12	Whole_Blood	6.53
	rs3754485	1	155212210	FDPS	ENSG00000160752.10	1	155278539	155289593	6.00471e-05	0.0297544	0.197844	Bladder_Schmitt2016, Brain_astrocyte_ENCODE2012, Cortical_plate_neurons_Won_2016, Dorsolateral_Prefrontal_Cortex_Schmitt2016, GM12878_Rao2014, Germinal_zone_neurons_Won_2016, HMEC_Rao2014, HeLa_Rao2014, IMR90_Dixon2012, IMR90_Jin2013, IMR90_Rao2014, KBM7_Rao2014, Neuronal_progenitor_Dixon2015, Right_Ventricle_Schmitt2016, SK-N-MC_ENCODE2012, Spleen_Schmitt2016, hESC_Dixon2012, hESC_Jin2013		TRUE	66329	34.84	Cells_EBV-transformed_lymphocytes	116.3	Brain_Putamen_basal_ganglia	10.32
	rs3754485	1	155212210	RUSC1-AS1	ENSG00000225855.2	1	155286654	155291478	5.33464e-11	1.03153e-07	0.291971	Bladder_Schmitt2016, Brain_astrocyte_ENCODE2012, Cortical_plate_neurons_Won_2016, Dorsolateral_Prefrontal_Cortex_Schmitt2016, Germinal_zone_neurons_Won_2016, HMEC_Rao2014, IMR90_Jin2013, Lung_Schmitt2016, Neuronal_progenitor_Dixon2015, Right_Ventricle_Schmitt2016, SK-N-MC_ENCODE2012, Spleen_Schmitt2016, hESC_Dixon2012, hESC_Jin2013		TRUE	74444	9.74	Cells_EBV-transformed_lymphocytes	23.5	Muscle_Skeletal	1.82
	rs1800438	1	155212287	GBAP1	ENSG00000160766.10	1	155183616	155197214	6.69434e-18	3.70403e-14	-0.321282	Cortical_plate_neurons_Won_2016, GM12878_Rao2014, Germinal_zone_neurons_Won_2016, HMEC_Rao2014, HeLa_Rao2014, IMR90_Dixon2012, IMR90_Jin2013, IMR90_Rao2014, K562_Rao2014, Pancreas_Schmitt2016, Right_Ventricle_Schmitt2016, SK-N-MC_ENCODE2012, Spinal_cord_astrocyte_ENCODE2012, Spleen_Schmitt2016		TRUE	15073	2.39	Brain_Cerebellum	15.94	Muscle_Skeletal	0.5
	rs1800438	1	155212287	GBA	ENSG00000177628.11	1	155204243	155214490	2.00445e-08	2.46669e-05	-0.145339	Adrenal_Schmitt2016, Bladder_Schmitt2016, Brain_astrocyte_ENCODE2012, Brain_microvascular_endothelial_cell_ENCODE2012, Brain_vascular_pericyte_ENCODE2012, Cortical_plate_neurons_Won_2016, Dorsolateral_Prefrontal_Cortex_Schmitt2016, GM12878_Rao2014, Germinal_zone_neurons_Won_2016, HMEC_Rao2014, HUVEC_Rao2014, HeLa_Rao2014, Hippocampus_Schmitt2016, IMR90_Dixon2012, IMR90_Jin2013, IMR90_Rao2014, K56…		TRUE	0	20	Cells_Transformed_fibroblasts	48.97	Muscle_Skeletal	3.31
	rs1800438	1	155212287	RUSC1-AS1	ENSG00000225855.2	1	155286654	155291478	2.40286e-10	4.0477e-07	0.282672	Bladder_Schmitt2016, Brain_astrocyte_ENCODE2012, Cortical_plate_neurons_Won_2016, Dorsolateral_Prefrontal_Cortex_Schmitt2016, GM12878_Rao2014, Germinal_zone_neurons_Won_2016, IMR90_Jin2013, K562_Rao2014, Lung_Schmitt2016, Neuronal_progenitor_Dixon2015, Right_Ventricle_Schmitt2016, SK-N-MC_ENCODE2012, Spleen_Schmitt2016, hESC_Dixon2012, hESC_Jin2013		TRUE	74367	9.74	Cells_EBV-transformed_lymphocytes	23.5	Muscle_Skeletal	1.82
	rs11264345	1	155213123	GBAP1	ENSG00000160766.10	1	155183616	155197214	6.69434e-18	3.70403e-14	-0.321282	Cortical_plate_neurons_Won_2016, GM12878_Rao2014, Germinal_zone_neurons_Won_2016, HMEC_Rao2014, HUVEC_Rao2014, HeLa_Rao2014, IMR90_Dixon2012, IMR90_Jin2013, IMR90_Rao2014, K562_Rao2014, KBM7_Rao2014, NHEK_Rao2014, Pancreas_Schmitt2016, Right_Ventricle_Schmitt2016, SK-N-MC_ENCODE2012, Spinal_cord_astrocyte_ENCODE2012, Spleen_Schmitt2016		TRUE	15909	2.39	Brain_Cerebellum	15.94	Muscle_Skeletal	0.5
	rs11264345	1	155213123	GBA	ENSG00000177628.11	1	155204243	155214490	2.00445e-08	2.46669e-05	-0.145339	Adrenal_Schmitt2016, Bladder_Schmitt2016, Brain_astrocyte_ENCODE2012, Brain_microvascular_endothelial_cell_ENCODE2012, Brain_vascular_pericyte_ENCODE2012, Cortical_plate_neurons_Won_2016, Dorsolateral_Prefrontal_Cortex_Schmitt2016, GM12878_Rao2014, Germinal_zone_neurons_Won_2016, HMEC_Rao2014, HUVEC_Rao2014, HeLa_Rao2014, Hippocampus_Schmitt2016, IMR90_Dixon2012, IMR90_Jin2013, IMR90_Rao2014, K56…		TRUE	0	20	Cells_Transformed_fibroblasts	48.97	Muscle_Skeletal	3.31
	rs11264345	1	155213123	RUSC1-AS1	ENSG00000225855.2	1	155286654	155291478	2.40286e-10	4.0477e-07	0.282672	Bladder_Schmitt2016, Brain_astrocyte_ENCODE2012, Cortical_plate_neurons_Won_2016, Dorsolateral_Prefrontal_Cortex_Schmitt2016, GM12878_Rao2014, Germinal_zone_neurons_Won_2016, HMEC_Rao2014, HUVEC_Rao2014, HeLa_Rao2014, IMR90_Jin2013, IMR90_Rao2014, K562_Rao2014, KBM7_Rao2014, Lung_Schmitt2016, NHEK_Rao2014, Neuronal_progenitor_Dixon2015, Right_Ventricle_Schmitt2016, SK-N-MC_ENCODE2012, Spleen_Schm…		TRUE	73531	9.74	Cells_EBV-transformed_lymphocytes	23.5	Muscle_Skeletal	1.82
	rs10908459	1	155214065	GBAP1	ENSG00000160766.10	1	155183616	155197214	9.29557e-16	3.68573e-12	-0.308153	Cortical_plate_neurons_Won_2016, GM12878_Rao2014, Germinal_zone_neurons_Won_2016, HMEC_Rao2014, HUVEC_Rao2014, HeLa_Rao2014, IMR90_Dixon2012, IMR90_Jin2013, IMR90_Rao2014, K562_Rao2014, NHEK_Rao2014, Pancreas_Schmitt2016, Right_Ventricle_Schmitt2016, SK-N-MC_ENCODE2012, Spinal_cord_astrocyte_ENCODE2012, Spleen_Schmitt2016		TRUE	16851	2.39	Brain_Cerebellum	15.94	Muscle_Skeletal	0.5
	rs10908459	1	155214065	GBA	ENSG00000177628.11	1	155204243	155214490	1.81091e-08	2.24994e-05	-0.148875	Adrenal_Schmitt2016, Bladder_Schmitt2016, Brain_astrocyte_ENCODE2012, Brain_microvascular_endothelial_cell_ENCODE2012, Brain_vascular_pericyte_ENCODE2012, Cortical_plate_neurons_Won_2016, Dorsolateral_Prefrontal_Cortex_Schmitt2016, GM12878_Rao2014, Germinal_zone_neurons_Won_2016, HMEC_Rao2014, HUVEC_Rao2014, HeLa_Rao2014, Hippocampus_Schmitt2016, IMR90_Dixon2012, IMR90_Jin2013, IMR90_Rao2014, K56…		TRUE	0	20	Cells_Transformed_fibroblasts	48.97	Muscle_Skeletal	3.31
	rs10908459	1	155214065	RUSC1-AS1	ENSG00000225855.2	1	155286654	155291478	7.25185e-10	1.15015e-06	0.281291	Bladder_Schmitt2016, Brain_astrocyte_ENCODE2012, Cortical_plate_neurons_Won_2016, Dorsolateral_Prefrontal_Cortex_Schmitt2016, GM12878_Rao2014, Germinal_zone_neurons_Won_2016, HeLa_Rao2014, IMR90_Jin2013, IMR90_Rao2014, K562_Rao2014, KBM7_Rao2014, Lung_Schmitt2016, Neuronal_progenitor_Dixon2015, Right_Ventricle_Schmitt2016, SK-N-MC_ENCODE2012, Spleen_Schmitt2016, hESC_Dixon2012, hESC_Jin2013		TRUE	72589	9.74	Cells_EBV-transformed_lymphocytes	23.5	Muscle_Skeletal	1.82
	rs12034326	1	155214472	GBAP1	ENSG00000160766.10	1	155183616	155197214	4.02943e-15	1.44627e-11	-0.29797	Cortical_plate_neurons_Won_2016, GM12878_Rao2014, Germinal_zone_neurons_Won_2016, HMEC_Rao2014, HUVEC_Rao2014, HeLa_Rao2014, IMR90_Dixon2012, IMR90_Jin2013, IMR90_Rao2014, K562_Rao2014, KBM7_Rao2014, NHEK_Rao2014, Pancreas_Schmitt2016, Right_Ventricle_Schmitt2016, SK-N-MC_ENCODE2012, Spinal_cord_astrocyte_ENCODE2012, Spleen_Schmitt2016		TRUE	17258	2.39	Brain_Cerebellum	15.94	Muscle_Skeletal	0.5
	rs12034326	1	155214472	GBA	ENSG00000177628.11	1	155204243	155214490	5.51585e-08	6.29417e-05	-0.142103	Adrenal_Schmitt2016, Bladder_Schmitt2016, Brain_astrocyte_ENCODE2012, Brain_microvascular_endothelial_cell_ENCODE2012, Brain_vascular_pericyte_ENCODE2012, Cortical_plate_neurons_Won_2016, Dorsolateral_Prefrontal_Cortex_Schmitt2016, GM12878_Rao2014, Germinal_zone_neurons_Won_2016, HMEC_Rao2014, HUVEC_Rao2014, HeLa_Rao2014, Hippocampus_Schmitt2016, IMR90_Dixon2012, IMR90_Jin2013, IMR90_Rao2014, K56…		TRUE	0	20	Cells_Transformed_fibroblasts	48.97	Muscle_Skeletal	3.31
	rs12034326	1	155214472	RUSC1-AS1	ENSG00000225855.2	1	155286654	155291478	2.10361e-09	3.06423e-06	0.270411	Bladder_Schmitt2016, Brain_astrocyte_ENCODE2012, Cortical_plate_neurons_Won_2016, Dorsolateral_Prefrontal_Cortex_Schmitt2016, GM12878_Rao2014, Germinal_zone_neurons_Won_2016, HMEC_Rao2014, HUVEC_Rao2014, HeLa_Rao2014, IMR90_Jin2013, IMR90_Rao2014, K562_Rao2014, KBM7_Rao2014, Lung_Schmitt2016, NHEK_Rao2014, Neuronal_progenitor_Dixon2015, Right_Ventricle_Schmitt2016, SK-N-MC_ENCODE2012, Spleen_Schm…		TRUE	72182	9.74	Cells_EBV-transformed_lymphocytes	23.5	Muscle_Skeletal	1.82
	rs2075568	1	155218167	GBAP1	ENSG00000160766.10	1	155183616	155197214	1.0696e-14	3.63571e-11	-0.315954	Cortical_plate_neurons_Won_2016, GM12878_Rao2014, Germinal_zone_neurons_Won_2016, HMEC_Rao2014, HUVEC_Rao2014, HeLa_Rao2014, IMR90_Dixon2012, IMR90_Jin2013, IMR90_Rao2014, K562_Rao2014, KBM7_Rao2014, NHEK_Rao2014, Pancreas_Schmitt2016, Right_Ventricle_Schmitt2016, SK-N-MC_ENCODE2012, Spinal_cord_astrocyte_ENCODE2012, Spleen_Schmitt2016		TRUE	20953	2.39	Brain_Cerebellum	15.94	Muscle_Skeletal	0.5
	rs2075568	1	155218167	GBA	ENSG00000177628.11	1	155204243	155214490	1.67737e-07	0.000171113	-0.147426	Adrenal_Schmitt2016, Bladder_Schmitt2016, Brain_astrocyte_ENCODE2012, Brain_microvascular_endothelial_cell_ENCODE2012, Brain_vascular_pericyte_ENCODE2012, Cortical_plate_neurons_Won_2016, Dorsolateral_Prefrontal_Cortex_Schmitt2016, GM12878_Rao2014, Germinal_zone_neurons_Won_2016, HMEC_Rao2014, HUVEC_Rao2014, HeLa_Rao2014, Hippocampus_Schmitt2016, IMR90_Dixon2012, IMR90_Jin2013, IMR90_Rao2014, K56…		TRUE	3677	20	Cells_Transformed_fibroblasts	48.97	Muscle_Skeletal	3.31
	rs2075568	1	155218167	FAM189B	ENSG00000160767.16	1	155216996	155225178	6.95813e-05	0.0336884	0.123001	Adrenal_Schmitt2016, Bladder_Schmitt2016, Brain_astrocyte_ENCODE2012, Brain_microvascular_endothelial_cell_ENCODE2012, Brain_vascular_pericyte_ENCODE2012, Cortical_plate_neurons_Won_2016, Dorsolateral_Prefrontal_Cortex_Schmitt2016, GM12878_Rao2014, Germinal_zone_neurons_Won_2016, HMEC_Rao2014, HUVEC_Rao2014, HeLa_Rao2014, Hippocampus_Schmitt2016, IMR90_Dixon2012, IMR90_Jin2013, IMR90_Rao2014, K56…		TRUE	0	22.73	Brain_Cerebellum	51.12	Whole_Blood	6.53
	rs2075568	1	155218167	FDPS	ENSG00000160752.10	1	155278539	155289593	8.07057e-07	0.000695491	0.262321	Bladder_Schmitt2016, Brain_astrocyte_ENCODE2012, Cortical_plate_neurons_Won_2016, Dorsolateral_Prefrontal_Cortex_Schmitt2016, GM12878_Rao2014, Germinal_zone_neurons_Won_2016, HMEC_Rao2014, HUVEC_Rao2014, HeLa_Rao2014, IMR90_Dixon2012, IMR90_Jin2013, IMR90_Rao2014, K562_Rao2014, KBM7_Rao2014, Neuronal_progenitor_Dixon2015, Right_Ventricle_Schmitt2016, SK-N-MC_ENCODE2012, Spleen_Schmitt2016, hESC_D…		TRUE	60372	34.84	Cells_EBV-transformed_lymphocytes	116.3	Brain_Putamen_basal_ganglia	10.32
	rs2075568	1	155218167	RUSC1-AS1	ENSG00000225855.2	1	155286654	155291478	2.35608e-12	5.4193e-09	0.337045	Bladder_Schmitt2016, Brain_astrocyte_ENCODE2012, Cortical_plate_neurons_Won_2016, Dorsolateral_Prefrontal_Cortex_Schmitt2016, GM12878_Rao2014, Germinal_zone_neurons_Won_2016, HMEC_Rao2014, HUVEC_Rao2014, HeLa_Rao2014, IMR90_Jin2013, IMR90_Rao2014, K562_Rao2014, KBM7_Rao2014, Lung_Schmitt2016, Neuronal_progenitor_Dixon2015, Right_Ventricle_Schmitt2016, SK-N-MC_ENCODE2012, Spleen_Schmitt2016, hESC_…		TRUE	68487	9.74	Cells_EBV-transformed_lymphocytes	23.5	Muscle_Skeletal	1.82
	rs2075568	1	155218167	RIT1	ENSG00000143622.6	1	155867599	155881195	4.35057e-05	0.0228027	-0.156301	Cortical_plate_neurons_Won_2016, GM12878_Rao2014, Germinal_zone_neurons_Won_2016, IMR90_Dixon2012, IMR90_Jin2013, Right_Ventricle_Schmitt2016		TRUE	649432	20.21	Cells_EBV-transformed_lymphocytes	32.42	Muscle_Skeletal	4.32
	rs734073	1	155218364	GBAP1	ENSG00000160766.10	1	155183616	155197214	4.44536e-13	1.1488e-09	-0.310212	Cortical_plate_neurons_Won_2016, GM12878_Rao2014, Germinal_zone_neurons_Won_2016, HMEC_Rao2014, HUVEC_Rao2014, HeLa_Rao2014, IMR90_Dixon2012, IMR90_Jin2013, IMR90_Rao2014, K562_Rao2014, KBM7_Rao2014, NHEK_Rao2014, Pancreas_Schmitt2016, Right_Ventricle_Schmitt2016, SK-N-MC_ENCODE2012, Spinal_cord_astrocyte_ENCODE2012, Spleen_Schmitt2016		TRUE	21150	2.39	Brain_Cerebellum	15.94	Muscle_Skeletal	0.5
	rs734073	1	155218364	FDPS	ENSG00000160752.10	1	155278539	155289593	1.17683e-06	0.000971462	0.269468	Bladder_Schmitt2016, Brain_astrocyte_ENCODE2012, Cortical_plate_neurons_Won_2016, Dorsolateral_Prefrontal_Cortex_Schmitt2016, GM12878_Rao2014, Germinal_zone_neurons_Won_2016, HMEC_Rao2014, HUVEC_Rao2014, HeLa_Rao2014, IMR90_Dixon2012, IMR90_Jin2013, IMR90_Rao2014, K562_Rao2014, KBM7_Rao2014, Neuronal_progenitor_Dixon2015, Right_Ventricle_Schmitt2016, SK-N-MC_ENCODE2012, Spleen_Schmitt2016, hESC_D…		TRUE	60175	34.84	Cells_EBV-transformed_lymphocytes	116.3	Brain_Putamen_basal_ganglia	10.32
	rs734073	1	155218364	RUSC1-AS1	ENSG00000225855.2	1	155286654	155291478	1.1741e-10	2.1088e-07	0.324711	Bladder_Schmitt2016, Brain_astrocyte_ENCODE2012, Cortical_plate_neurons_Won_2016, Dorsolateral_Prefrontal_Cortex_Schmitt2016, GM12878_Rao2014, Germinal_zone_neurons_Won_2016, HMEC_Rao2014, HUVEC_Rao2014, HeLa_Rao2014, IMR90_Jin2013, IMR90_Rao2014, K562_Rao2014, KBM7_Rao2014, Lung_Schmitt2016, Neuronal_progenitor_Dixon2015, Right_Ventricle_Schmitt2016, SK-N-MC_ENCODE2012, Spleen_Schmitt2016, hESC_…		TRUE	68290	9.74	Cells_EBV-transformed_lymphocytes	23.5	Muscle_Skeletal	1.82
	rs734074	1	155218445	GBAP1	ENSG00000160766.10	1	155183616	155197214	1.0696e-14	3.63571e-11	-0.315954	Cortical_plate_neurons_Won_2016, GM12878_Rao2014, Germinal_zone_neurons_Won_2016, HMEC_Rao2014, HUVEC_Rao2014, HeLa_Rao2014, IMR90_Dixon2012, IMR90_Jin2013, IMR90_Rao2014, K562_Rao2014, KBM7_Rao2014, NHEK_Rao2014, Pancreas_Schmitt2016, Right_Ventricle_Schmitt2016, SK-N-MC_ENCODE2012, Spinal_cord_astrocyte_ENCODE2012, Spleen_Schmitt2016		TRUE	21231	2.39	Brain_Cerebellum	15.94	Muscle_Skeletal	0.5
	rs734074	1	155218445	GBA	ENSG00000177628.11	1	155204243	155214490	1.67737e-07	0.000171113	-0.147426	Adrenal_Schmitt2016, Bladder_Schmitt2016, Brain_astrocyte_ENCODE2012, Brain_microvascular_endothelial_cell_ENCODE2012, Brain_vascular_pericyte_ENCODE2012, Cortical_plate_neurons_Won_2016, Dorsolateral_Prefrontal_Cortex_Schmitt2016, GM12878_Rao2014, Germinal_zone_neurons_Won_2016, HMEC_Rao2014, HUVEC_Rao2014, HeLa_Rao2014, Hippocampus_Schmitt2016, IMR90_Dixon2012, IMR90_Jin2013, IMR90_Rao2014, K56…		TRUE	3955	20	Cells_Transformed_fibroblasts	48.97	Muscle_Skeletal	3.31
	rs734074	1	155218445	FAM189B	ENSG00000160767.16	1	155216996	155225178	6.95813e-05	0.0336884	0.123001	Adrenal_Schmitt2016, Bladder_Schmitt2016, Brain_astrocyte_ENCODE2012, Brain_microvascular_endothelial_cell_ENCODE2012, Brain_vascular_pericyte_ENCODE2012, Cortical_plate_neurons_Won_2016, Dorsolateral_Prefrontal_Cortex_Schmitt2016, GM12878_Rao2014, Germinal_zone_neurons_Won_2016, HMEC_Rao2014, HUVEC_Rao2014, HeLa_Rao2014, Hippocampus_Schmitt2016, IMR90_Dixon2012, IMR90_Jin2013, IMR90_Rao2014, K56…		TRUE	0	22.73	Brain_Cerebellum	51.12	Whole_Blood	6.53
	rs734074	1	155218445	FDPS	ENSG00000160752.10	1	155278539	155289593	8.07057e-07	0.000695491	0.262321	Bladder_Schmitt2016, Brain_astrocyte_ENCODE2012, Cortical_plate_neurons_Won_2016, Dorsolateral_Prefrontal_Cortex_Schmitt2016, GM12878_Rao2014, Germinal_zone_neurons_Won_2016, HMEC_Rao2014, HUVEC_Rao2014, HeLa_Rao2014, IMR90_Dixon2012, IMR90_Jin2013, IMR90_Rao2014, K562_Rao2014, KBM7_Rao2014, Neuronal_progenitor_Dixon2015, Right_Ventricle_Schmitt2016, SK-N-MC_ENCODE2012, Spleen_Schmitt2016, hESC_D…		TRUE	60094	34.84	Cells_EBV-transformed_lymphocytes	116.3	Brain_Putamen_basal_ganglia	10.32
	rs734074	1	155218445	RUSC1-AS1	ENSG00000225855.2	1	155286654	155291478	2.35608e-12	5.4193e-09	0.337045	Bladder_Schmitt2016, Brain_astrocyte_ENCODE2012, Cortical_plate_neurons_Won_2016, Dorsolateral_Prefrontal_Cortex_Schmitt2016, GM12878_Rao2014, Germinal_zone_neurons_Won_2016, HMEC_Rao2014, HUVEC_Rao2014, HeLa_Rao2014, IMR90_Jin2013, IMR90_Rao2014, K562_Rao2014, KBM7_Rao2014, Lung_Schmitt2016, Neuronal_progenitor_Dixon2015, Right_Ventricle_Schmitt2016, SK-N-MC_ENCODE2012, Spleen_Schmitt2016, hESC_…		TRUE	68209	9.74	Cells_EBV-transformed_lymphocytes	23.5	Muscle_Skeletal	1.82
	rs734074	1	155218445	RIT1	ENSG00000143622.6	1	155867599	155881195	4.35057e-05	0.0228027	-0.156301	Cortical_plate_neurons_Won_2016, GM12878_Rao2014, Germinal_zone_neurons_Won_2016, IMR90_Dixon2012, IMR90_Jin2013, Right_Ventricle_Schmitt2016		TRUE	649154	20.21	Cells_EBV-transformed_lymphocytes	32.42	Muscle_Skeletal	4.32
	rs1807042	1	155218677	GBAP1	ENSG00000160766.10	1	155183616	155197214	1.21816e-14	4.1179e-11	-0.315384	Cortical_plate_neurons_Won_2016, GM12878_Rao2014, Germinal_zone_neurons_Won_2016, HeLa_Rao2014, IMR90_Dixon2012, IMR90_Jin2013, Pancreas_Schmitt2016, Right_Ventricle_Schmitt2016, SK-N-MC_ENCODE2012, Spinal_cord_astrocyte_ENCODE2012, Spleen_Schmitt2016		TRUE	21463	2.39	Brain_Cerebellum	15.94	Muscle_Skeletal	0.5
	rs1807042	1	155218677	GBA	ENSG00000177628.11	1	155204243	155214490	1.65151e-07	0.00016889	-0.147524	Adrenal_Schmitt2016, Bladder_Schmitt2016, Brain_astrocyte_ENCODE2012, Brain_microvascular_endothelial_cell_ENCODE2012, Brain_vascular_pericyte_ENCODE2012, Cortical_plate_neurons_Won_2016, Dorsolateral_Prefrontal_Cortex_Schmitt2016, GM12878_Rao2014, Germinal_zone_neurons_Won_2016, HeLa_Rao2014, Hippocampus_Schmitt2016, IMR90_Dixon2012, IMR90_Jin2013, IMR90_Rao2014, Lung_Schmitt2016, Neuronal_proge…		TRUE	4187	20	Cells_Transformed_fibroblasts	48.97	Muscle_Skeletal	3.31
	rs1807042	1	155218677	FAM189B	ENSG00000160767.16	1	155216996	155225178	6.63132e-05	0.0323989	0.123363	Adrenal_Schmitt2016, Bladder_Schmitt2016, Brain_astrocyte_ENCODE2012, Brain_microvascular_endothelial_cell_ENCODE2012, Brain_vascular_pericyte_ENCODE2012, Cortical_plate_neurons_Won_2016, Dorsolateral_Prefrontal_Cortex_Schmitt2016, GM12878_Rao2014, Germinal_zone_neurons_Won_2016, HMEC_Rao2014, HUVEC_Rao2014, HeLa_Rao2014, Hippocampus_Schmitt2016, IMR90_Dixon2012, IMR90_Jin2013, IMR90_Rao2014, K56…		TRUE	0	22.73	Brain_Cerebellum	51.12	Whole_Blood	6.53
	rs1807042	1	155218677	FDPS	ENSG00000160752.10	1	155278539	155289593	7.8708e-07	0.000681752	0.262609	Bladder_Schmitt2016, Brain_astrocyte_ENCODE2012, Cortical_plate_neurons_Won_2016, Dorsolateral_Prefrontal_Cortex_Schmitt2016, GM12878_Rao2014, Germinal_zone_neurons_Won_2016, IMR90_Dixon2012, IMR90_Jin2013, IMR90_Rao2014, Neuronal_progenitor_Dixon2015, Right_Ventricle_Schmitt2016, SK-N-MC_ENCODE2012, Spleen_Schmitt2016, hESC_Dixon2012, hESC_Jin2013		TRUE	59862	34.84	Cells_EBV-transformed_lymphocytes	116.3	Brain_Putamen_basal_ganglia	10.32
	rs1807042	1	155218677	RUSC1-AS1	ENSG00000225855.2	1	155286654	155291478	2.54485e-12	5.83517e-09	0.336614	Bladder_Schmitt2016, Brain_astrocyte_ENCODE2012, Cortical_plate_neurons_Won_2016, Dorsolateral_Prefrontal_Cortex_Schmitt2016, GM12878_Rao2014, Germinal_zone_neurons_Won_2016, IMR90_Jin2013, Lung_Schmitt2016, Neuronal_progenitor_Dixon2015, Right_Ventricle_Schmitt2016, SK-N-MC_ENCODE2012, Spleen_Schmitt2016, hESC_Dixon2012, hESC_Jin2013		TRUE	67977	9.74	Cells_EBV-transformed_lymphocytes	23.5	Muscle_Skeletal	1.82
	rs1807042	1	155218677	RIT1	ENSG00000143622.6	1	155867599	155881195	4.83854e-05	0.0248271	-0.155402	Cortical_plate_neurons_Won_2016, Germinal_zone_neurons_Won_2016, IMR90_Dixon2012, IMR90_Jin2013, Right_Ventricle_Schmitt2016		TRUE	648922	20.21	Cells_EBV-transformed_lymphocytes	32.42	Muscle_Skeletal	4.32
	rs1546818	1	155219206	GBAP1	ENSG00000160766.10	1	155183616	155197214	1.0696e-14	3.63571e-11	-0.315954	Cortical_plate_neurons_Won_2016, GM12878_Rao2014, Germinal_zone_neurons_Won_2016, HMEC_Rao2014, HeLa_Rao2014, IMR90_Dixon2012, IMR90_Jin2013, IMR90_Rao2014, K562_Rao2014, KBM7_Rao2014, NHEK_Rao2014, Pancreas_Schmitt2016, Right_Ventricle_Schmitt2016, SK-N-MC_ENCODE2012, Spinal_cord_astrocyte_ENCODE2012, Spleen_Schmitt2016		TRUE	21992	2.39	Brain_Cerebellum	15.94	Muscle_Skeletal	0.5
	rs1546818	1	155219206	GBA	ENSG00000177628.11	1	155204243	155214490	1.67737e-07	0.000171113	-0.147426	Adrenal_Schmitt2016, Bladder_Schmitt2016, Brain_astrocyte_ENCODE2012, Brain_microvascular_endothelial_cell_ENCODE2012, Brain_vascular_pericyte_ENCODE2012, Cortical_plate_neurons_Won_2016, Dorsolateral_Prefrontal_Cortex_Schmitt2016, GM12878_Rao2014, Germinal_zone_neurons_Won_2016, HMEC_Rao2014, HUVEC_Rao2014, HeLa_Rao2014, Hippocampus_Schmitt2016, IMR90_Dixon2012, IMR90_Jin2013, IMR90_Rao2014, K56…		TRUE	4716	20	Cells_Transformed_fibroblasts	48.97	Muscle_Skeletal	3.31
	rs1546818	1	155219206	FAM189B	ENSG00000160767.16	1	155216996	155225178	6.95813e-05	0.0336884	0.123001	Adrenal_Schmitt2016, Bladder_Schmitt2016, Brain_astrocyte_ENCODE2012, Brain_microvascular_endothelial_cell_ENCODE2012, Brain_vascular_pericyte_ENCODE2012, Cortical_plate_neurons_Won_2016, Dorsolateral_Prefrontal_Cortex_Schmitt2016, GM12878_Rao2014, Germinal_zone_neurons_Won_2016, HMEC_Rao2014, HUVEC_Rao2014, HeLa_Rao2014, Hippocampus_Schmitt2016, IMR90_Dixon2012, IMR90_Jin2013, IMR90_Rao2014, K56…		TRUE	0	22.73	Brain_Cerebellum	51.12	Whole_Blood	6.53
	rs1546818	1	155219206	FDPS	ENSG00000160752.10	1	155278539	155289593	8.07057e-07	0.000695491	0.262321	Bladder_Schmitt2016, Brain_astrocyte_ENCODE2012, Cortical_plate_neurons_Won_2016, Dorsolateral_Prefrontal_Cortex_Schmitt2016, GM12878_Rao2014, Germinal_zone_neurons_Won_2016, HUVEC_Rao2014, HeLa_Rao2014, IMR90_Dixon2012, IMR90_Jin2013, IMR90_Rao2014, K562_Rao2014, NHEK_Rao2014, Neuronal_progenitor_Dixon2015, Right_Ventricle_Schmitt2016, SK-N-MC_ENCODE2012, Spleen_Schmitt2016, hESC_Dixon2012, hESC…		TRUE	59333	34.84	Cells_EBV-transformed_lymphocytes	116.3	Brain_Putamen_basal_ganglia	10.32
	rs1546818	1	155219206	RUSC1-AS1	ENSG00000225855.2	1	155286654	155291478	2.35608e-12	5.4193e-09	0.337045	Bladder_Schmitt2016, Brain_astrocyte_ENCODE2012, Cortical_plate_neurons_Won_2016, Dorsolateral_Prefrontal_Cortex_Schmitt2016, GM12878_Rao2014, Germinal_zone_neurons_Won_2016, HUVEC_Rao2014, HeLa_Rao2014, IMR90_Jin2013, K562_Rao2014, Lung_Schmitt2016, Neuronal_progenitor_Dixon2015, Right_Ventricle_Schmitt2016, SK-N-MC_ENCODE2012, Spleen_Schmitt2016, hESC_Dixon2012, hESC_Jin2013		TRUE	67448	9.74	Cells_EBV-transformed_lymphocytes	23.5	Muscle_Skeletal	1.82
	rs1546818	1	155219206	RIT1	ENSG00000143622.6	1	155867599	155881195	4.35057e-05	0.0228027	-0.156301	Cortical_plate_neurons_Won_2016, Germinal_zone_neurons_Won_2016, IMR90_Dixon2012, IMR90_Jin2013, K562_Rao2014, Right_Ventricle_Schmitt2016		TRUE	648393	20.21	Cells_EBV-transformed_lymphocytes	32.42	Muscle_Skeletal	4.32
	rs2361536	1	155219624	GBAP1	ENSG00000160766.10	1	155183616	155197214	2.02686e-14	6.63526e-11	-0.314772	Brain_astrocyte_ENCODE2012, Cortical_plate_neurons_Won_2016, GM12878_Rao2014, Germinal_zone_neurons_Won_2016, HUVEC_Rao2014, HeLa_Rao2014, Hippocampus_Schmitt2016, IMR90_Dixon2012, IMR90_Jin2013, IMR90_Rao2014, KBM7_Rao2014, NHEK_Rao2014, Right_Ventricle_Schmitt2016, Spleen_Schmitt2016, hESC_Dixon2012, hESC_Jin2013		TRUE	22410	2.39	Brain_Cerebellum	15.94	Muscle_Skeletal	0.5
	rs2361536	1	155219624	GBA	ENSG00000177628.11	1	155204243	155214490	1.65852e-07	0.000169528	-0.148359	Adrenal_Schmitt2016, Bladder_Schmitt2016, Brain_astrocyte_ENCODE2012, Brain_microvascular_endothelial_cell_ENCODE2012, Cortical_plate_neurons_Won_2016, Dorsolateral_Prefrontal_Cortex_Schmitt2016, GM12878_Rao2014, Germinal_zone_neurons_Won_2016, HMEC_Rao2014, HUVEC_Rao2014, HeLa_Rao2014, Hippocampus_Schmitt2016, IMR90_Dixon2012, IMR90_Jin2013, IMR90_Rao2014, K562_Rao2014, KBM7_Rao2014, Lung_Schmit…		TRUE	5134	20	Cells_Transformed_fibroblasts	48.97	Muscle_Skeletal	3.31
	rs2361536	1	155219624	FAM189B	ENSG00000160767.16	1	155216996	155225178	7.7891e-05	0.0368904	0.122915	Adrenal_Schmitt2016, Bladder_Schmitt2016, Brain_astrocyte_ENCODE2012, Brain_microvascular_endothelial_cell_ENCODE2012, Brain_vascular_pericyte_ENCODE2012, Cortical_plate_neurons_Won_2016, Dorsolateral_Prefrontal_Cortex_Schmitt2016, GM12878_Rao2014, Germinal_zone_neurons_Won_2016, HMEC_Rao2014, HUVEC_Rao2014, HeLa_Rao2014, Hippocampus_Schmitt2016, IMR90_Dixon2012, IMR90_Jin2013, IMR90_Rao2014, K56…		TRUE	0	22.73	Brain_Cerebellum	51.12	Whole_Blood	6.53
	rs2361536	1	155219624	FDPS	ENSG00000160752.10	1	155278539	155289593	8.48871e-07	0.000725829	0.263373	Bladder_Schmitt2016, Brain_astrocyte_ENCODE2012, Brain_microvascular_endothelial_cell_ENCODE2012, Brain_vascular_pericyte_ENCODE2012, Cortical_plate_neurons_Won_2016, GM12878_Rao2014, Germinal_zone_neurons_Won_2016, HMEC_Rao2014, HeLa_Rao2014, Hippocampus_Schmitt2016, IMR90_Dixon2012, IMR90_Jin2013, IMR90_Rao2014, K562_Rao2014, Lung_Schmitt2016, Neuronal_progenitor_Dixon2015, Pancreas_Schmitt2016…		TRUE	58915	34.84	Cells_EBV-transformed_lymphocytes	116.3	Brain_Putamen_basal_ganglia	10.32
	rs2361536	1	155219624	RUSC1-AS1	ENSG00000225855.2	1	155286654	155291478	1.49757e-11	3.10048e-08	0.327219	Bladder_Schmitt2016, Brain_astrocyte_ENCODE2012, Brain_microvascular_endothelial_cell_ENCODE2012, Brain_vascular_pericyte_ENCODE2012, Cortical_plate_neurons_Won_2016, Dorsolateral_Prefrontal_Cortex_Schmitt2016, GM12878_Rao2014, Germinal_zone_neurons_Won_2016, HMEC_Rao2014, HUVEC_Rao2014, Hippocampus_Schmitt2016, IMR90_Dixon2012, IMR90_Jin2013, IMR90_Rao2014, K562_Rao2014, Lung_Schmitt2016, Neuron…		TRUE	67030	9.74	Cells_EBV-transformed_lymphocytes	23.5	Muscle_Skeletal	1.82
	rs2361536	1	155219624	RIT1	ENSG00000143622.6	1	155867599	155881195	2.24037e-05	0.0128761	-0.162895	Bladder_Schmitt2016, Cortical_plate_neurons_Won_2016, Germinal_zone_neurons_Won_2016, Hippocampus_Schmitt2016, IMR90_Dixon2012, IMR90_Jin2013, SK-N-MC_ENCODE2012, Spleen_Schmitt2016, hESC_Dixon2012, hESC_Jin2013		TRUE	647975	20.21	Cells_EBV-transformed_lymphocytes	32.42	Muscle_Skeletal	4.32
	rs741756	1	155219867	GBAP1	ENSG00000160766.10	1	155183616	155197214	7.73827e-15	2.69811e-11	-0.317697	Brain_astrocyte_ENCODE2012, Cortical_plate_neurons_Won_2016, GM12878_Rao2014, Germinal_zone_neurons_Won_2016, HMEC_Rao2014, HUVEC_Rao2014, HeLa_Rao2014, Hippocampus_Schmitt2016, IMR90_Dixon2012, IMR90_Jin2013, IMR90_Rao2014, K562_Rao2014, KBM7_Rao2014, NHEK_Rao2014, Right_Ventricle_Schmitt2016, Spleen_Schmitt2016, hESC_Dixon2012, hESC_Jin2013		TRUE	22653	2.39	Brain_Cerebellum	15.94	Muscle_Skeletal	0.5
	rs741756	1	155219867	GBA	ENSG00000177628.11	1	155204243	155214490	2.07215e-07	0.000205589	-0.146468	Adrenal_Schmitt2016, Bladder_Schmitt2016, Brain_astrocyte_ENCODE2012, Brain_microvascular_endothelial_cell_ENCODE2012, Cortical_plate_neurons_Won_2016, Dorsolateral_Prefrontal_Cortex_Schmitt2016, GM12878_Rao2014, Germinal_zone_neurons_Won_2016, HMEC_Rao2014, HUVEC_Rao2014, HeLa_Rao2014, Hippocampus_Schmitt2016, IMR90_Dixon2012, IMR90_Jin2013, IMR90_Rao2014, K562_Rao2014, KBM7_Rao2014, Lung_Schmit…		TRUE	5377	20	Cells_Transformed_fibroblasts	48.97	Muscle_Skeletal	3.31
	rs741756	1	155219867	FAM189B	ENSG00000160767.16	1	155216996	155225178	7.15719e-05	0.034417	0.122883	Adrenal_Schmitt2016, Bladder_Schmitt2016, Brain_astrocyte_ENCODE2012, Brain_microvascular_endothelial_cell_ENCODE2012, Brain_vascular_pericyte_ENCODE2012, Cortical_plate_neurons_Won_2016, Dorsolateral_Prefrontal_Cortex_Schmitt2016, GM12878_Rao2014, Germinal_zone_neurons_Won_2016, HMEC_Rao2014, HUVEC_Rao2014, HeLa_Rao2014, Hippocampus_Schmitt2016, IMR90_Dixon2012, IMR90_Jin2013, IMR90_Rao2014, K56…		TRUE	0	22.73	Brain_Cerebellum	51.12	Whole_Blood	6.53
	rs741756	1	155219867	FDPS	ENSG00000160752.10	1	155278539	155289593	6.70325e-07	0.000591202	0.264349	Bladder_Schmitt2016, Brain_astrocyte_ENCODE2012, Brain_microvascular_endothelial_cell_ENCODE2012, Brain_vascular_pericyte_ENCODE2012, Cortical_plate_neurons_Won_2016, GM12878_Rao2014, Germinal_zone_neurons_Won_2016, HMEC_Rao2014, HUVEC_Rao2014, HeLa_Rao2014, Hippocampus_Schmitt2016, IMR90_Dixon2012, IMR90_Jin2013, IMR90_Rao2014, K562_Rao2014, KBM7_Rao2014, Lung_Schmitt2016, NHEK_Rao2014, Neuronal…		TRUE	58672	34.84	Cells_EBV-transformed_lymphocytes	116.3	Brain_Putamen_basal_ganglia	10.32
	rs741756	1	155219867	RUSC1-AS1	ENSG00000225855.2	1	155286654	155291478	2.422e-12	5.5651e-09	0.337105	Bladder_Schmitt2016, Brain_astrocyte_ENCODE2012, Brain_microvascular_endothelial_cell_ENCODE2012, Brain_vascular_pericyte_ENCODE2012, Cortical_plate_neurons_Won_2016, Dorsolateral_Prefrontal_Cortex_Schmitt2016, GM12878_Rao2014, Germinal_zone_neurons_Won_2016, HMEC_Rao2014, HUVEC_Rao2014, HeLa_Rao2014, Hippocampus_Schmitt2016, IMR90_Dixon2012, IMR90_Jin2013, IMR90_Rao2014, K562_Rao2014, KBM7_Rao20…		TRUE	66787	9.74	Cells_EBV-transformed_lymphocytes	23.5	Muscle_Skeletal	1.82
	rs741756	1	155219867	RIT1	ENSG00000143622.6	1	155867599	155881195	4.70671e-05	0.0242356	-0.155727	Bladder_Schmitt2016, Cortical_plate_neurons_Won_2016, GM12878_Rao2014, Germinal_zone_neurons_Won_2016, Hippocampus_Schmitt2016, IMR90_Dixon2012, IMR90_Jin2013, KBM7_Rao2014, SK-N-MC_ENCODE2012, Spleen_Schmitt2016, hESC_Dixon2012, hESC_Jin2013		TRUE	647732	20.21	Cells_EBV-transformed_lymphocytes	32.42	Muscle_Skeletal	4.32
	rs2072647	1	155221836	GBAP1	ENSG00000160766.10	1	155183616	155197214	1.49152e-14	4.98678e-11	-0.315565	Brain_astrocyte_ENCODE2012, Cortical_plate_neurons_Won_2016, GM12878_Rao2014, Germinal_zone_neurons_Won_2016, HUVEC_Rao2014, HeLa_Rao2014, Hippocampus_Schmitt2016, IMR90_Dixon2012, IMR90_Jin2013, IMR90_Rao2014, K562_Rao2014, NHEK_Rao2014, Right_Ventricle_Schmitt2016, Spleen_Schmitt2016, hESC_Dixon2012, hESC_Jin2013		TRUE	24622	2.39	Brain_Cerebellum	15.94	Muscle_Skeletal	0.5
	rs2072647	1	155221836	GBA	ENSG00000177628.11	1	155204243	155214490	2.25405e-07	0.000222032	-0.146496	Adrenal_Schmitt2016, Bladder_Schmitt2016, Brain_astrocyte_ENCODE2012, Brain_microvascular_endothelial_cell_ENCODE2012, Cortical_plate_neurons_Won_2016, Dorsolateral_Prefrontal_Cortex_Schmitt2016, GM12878_Rao2014, Germinal_zone_neurons_Won_2016, HMEC_Rao2014, HUVEC_Rao2014, HeLa_Rao2014, Hippocampus_Schmitt2016, IMR90_Dixon2012, IMR90_Jin2013, IMR90_Rao2014, K562_Rao2014, KBM7_Rao2014, Lung_Schmit…		TRUE	7346	20	Cells_Transformed_fibroblasts	48.97	Muscle_Skeletal	3.31
	rs2072647	1	155221836	FAM189B	ENSG00000160767.16	1	155216996	155225178	7.52157e-05	0.0358397	0.122904	Adrenal_Schmitt2016, Bladder_Schmitt2016, Brain_astrocyte_ENCODE2012, Brain_microvascular_endothelial_cell_ENCODE2012, Brain_vascular_pericyte_ENCODE2012, Cortical_plate_neurons_Won_2016, Dorsolateral_Prefrontal_Cortex_Schmitt2016, GM12878_Rao2014, Germinal_zone_neurons_Won_2016, HMEC_Rao2014, HUVEC_Rao2014, HeLa_Rao2014, Hippocampus_Schmitt2016, IMR90_Dixon2012, IMR90_Jin2013, IMR90_Rao2014, K56…		TRUE	0	22.73	Brain_Cerebellum	51.12	Whole_Blood	6.53
	rs2072647	1	155221836	FDPS	ENSG00000160752.10	1	155278539	155289593	1.96354e-06	0.00151605	0.25423	Bladder_Schmitt2016, Brain_astrocyte_ENCODE2012, Brain_microvascular_endothelial_cell_ENCODE2012, Brain_vascular_pericyte_ENCODE2012, Cortical_plate_neurons_Won_2016, GM12878_Rao2014, Germinal_zone_neurons_Won_2016, HMEC_Rao2014, HUVEC_Rao2014, HeLa_Rao2014, Hippocampus_Schmitt2016, IMR90_Dixon2012, IMR90_Jin2013, IMR90_Rao2014, K562_Rao2014, KBM7_Rao2014, Lung_Schmitt2016, Neuronal_progenitor_Di…		TRUE	56703	34.84	Cells_EBV-transformed_lymphocytes	116.3	Brain_Putamen_basal_ganglia	10.32
	rs2072647	1	155221836	RUSC1-AS1	ENSG00000225855.2	1	155286654	155291478	5.48398e-12	1.20342e-08	0.332993	Bladder_Schmitt2016, Brain_astrocyte_ENCODE2012, Brain_microvascular_endothelial_cell_ENCODE2012, Brain_vascular_pericyte_ENCODE2012, Cortical_plate_neurons_Won_2016, Dorsolateral_Prefrontal_Cortex_Schmitt2016, GM12878_Rao2014, Germinal_zone_neurons_Won_2016, HMEC_Rao2014, HUVEC_Rao2014, HeLa_Rao2014, Hippocampus_Schmitt2016, IMR90_Dixon2012, IMR90_Jin2013, IMR90_Rao2014, K562_Rao2014, KBM7_Rao20…		TRUE	64818	9.74	Cells_EBV-transformed_lymphocytes	23.5	Muscle_Skeletal	1.82
	rs2072647	1	155221836	RIT1	ENSG00000143622.6	1	155867599	155881195	4.34652e-05	0.0227977	-0.1569	Bladder_Schmitt2016, Cortical_plate_neurons_Won_2016, Germinal_zone_neurons_Won_2016, HUVEC_Rao2014, Hippocampus_Schmitt2016, IMR90_Dixon2012, IMR90_Jin2013, SK-N-MC_ENCODE2012, Spleen_Schmitt2016, hESC_Dixon2012, hESC_Jin2013		TRUE	645763	20.21	Cells_EBV-transformed_lymphocytes	32.42	Muscle_Skeletal	4.32
	rs12748155	1	155222176	GBAP1	ENSG00000160766.10	1	155183616	155197214	1.09788e-13	3.18158e-10	-0.308867	Brain_astrocyte_ENCODE2012, Cortical_plate_neurons_Won_2016, GM12878_Rao2014, Germinal_zone_neurons_Won_2016, HMEC_Rao2014, HUVEC_Rao2014, HeLa_Rao2014, Hippocampus_Schmitt2016, IMR90_Dixon2012, IMR90_Jin2013, K562_Rao2014, KBM7_Rao2014, Right_Ventricle_Schmitt2016, Spleen_Schmitt2016, hESC_Dixon2012, hESC_Jin2013		TRUE	24962	2.39	Brain_Cerebellum	15.94	Muscle_Skeletal	0.5
	rs12748155	1	155222176	GBA	ENSG00000177628.11	1	155204243	155214490	1.70823e-07	0.000173399	-0.149365	Adrenal_Schmitt2016, Bladder_Schmitt2016, Brain_astrocyte_ENCODE2012, Brain_microvascular_endothelial_cell_ENCODE2012, Cortical_plate_neurons_Won_2016, Dorsolateral_Prefrontal_Cortex_Schmitt2016, GM12878_Rao2014, Germinal_zone_neurons_Won_2016, HMEC_Rao2014, HeLa_Rao2014, Hippocampus_Schmitt2016, IMR90_Dixon2012, IMR90_Jin2013, IMR90_Rao2014, K562_Rao2014, Lung_Schmitt2016, Neuronal_progenitor_Di…		TRUE	7686	20	Cells_Transformed_fibroblasts	48.97	Muscle_Skeletal	3.31
	rs12748155	1	155222176	FAM189B	ENSG00000160767.16	1	155216996	155225178	8.9572e-05	0.041288	0.122845	Adrenal_Schmitt2016, Bladder_Schmitt2016, Brain_astrocyte_ENCODE2012, Brain_microvascular_endothelial_cell_ENCODE2012, Brain_vascular_pericyte_ENCODE2012, Cortical_plate_neurons_Won_2016, Dorsolateral_Prefrontal_Cortex_Schmitt2016, GM12878_Rao2014, Germinal_zone_neurons_Won_2016, HMEC_Rao2014, HUVEC_Rao2014, HeLa_Rao2014, Hippocampus_Schmitt2016, IMR90_Dixon2012, IMR90_Jin2013, IMR90_Rao2014, K56…		TRUE	0	22.73	Brain_Cerebellum	51.12	Whole_Blood	6.53
	rs12748155	1	155222176	FDPS	ENSG00000160752.10	1	155278539	155289593	2.89305e-06	0.00212327	0.252652	Bladder_Schmitt2016, Brain_astrocyte_ENCODE2012, Brain_microvascular_endothelial_cell_ENCODE2012, Brain_vascular_pericyte_ENCODE2012, Cortical_plate_neurons_Won_2016, GM12878_Rao2014, Germinal_zone_neurons_Won_2016, HMEC_Rao2014, HeLa_Rao2014, Hippocampus_Schmitt2016, IMR90_Dixon2012, IMR90_Jin2013, IMR90_Rao2014, K562_Rao2014, Lung_Schmitt2016, NHEK_Rao2014, Neuronal_progenitor_Dixon2015, Pancre…		TRUE	56363	34.84	Cells_EBV-transformed_lymphocytes	116.3	Brain_Putamen_basal_ganglia	10.32
	rs12748155	1	155222176	RUSC1-AS1	ENSG00000225855.2	1	155286654	155291478	2.73072e-11	5.46301e-08	0.325774	Bladder_Schmitt2016, Brain_astrocyte_ENCODE2012, Brain_microvascular_endothelial_cell_ENCODE2012, Brain_vascular_pericyte_ENCODE2012, Cortical_plate_neurons_Won_2016, Dorsolateral_Prefrontal_Cortex_Schmitt2016, GM12878_Rao2014, Germinal_zone_neurons_Won_2016, HeLa_Rao2014, Hippocampus_Schmitt2016, IMR90_Dixon2012, IMR90_Jin2013, IMR90_Rao2014, Lung_Schmitt2016, NHEK_Rao2014, Neuronal_progenitor_D…		TRUE	64478	9.74	Cells_EBV-transformed_lymphocytes	23.5	Muscle_Skeletal	1.82
	rs12748155	1	155222176	RIT1	ENSG00000143622.6	1	155867599	155881195	0.000110651	0.0494526	-0.150054	Bladder_Schmitt2016, Cortical_plate_neurons_Won_2016, Germinal_zone_neurons_Won_2016, HMEC_Rao2014, Hippocampus_Schmitt2016, IMR90_Dixon2012, IMR90_Jin2013, KBM7_Rao2014, SK-N-MC_ENCODE2012, Spleen_Schmitt2016, hESC_Dixon2012, hESC_Jin2013		TRUE	645423	20.21	Cells_EBV-transformed_lymphocytes	32.42	Muscle_Skeletal	4.32
	rs61092432	1	155222728	GBAP1	ENSG00000160766.10	1	155183616	155197214	1.30881e-13	3.75323e-10	-0.311047	Brain_astrocyte_ENCODE2012, Cortical_plate_neurons_Won_2016, GM12878_Rao2014, Germinal_zone_neurons_Won_2016, HeLa_Rao2014, Hippocampus_Schmitt2016, IMR90_Dixon2012, IMR90_Jin2013, IMR90_Rao2014, K562_Rao2014, KBM7_Rao2014, Right_Ventricle_Schmitt2016, Spleen_Schmitt2016, hESC_Dixon2012, hESC_Jin2013		TRUE	25514	2.39	Brain_Cerebellum	15.94	Muscle_Skeletal	0.5
	rs61092432	1	155222728	GBA	ENSG00000177628.11	1	155204243	155214490	7.76399e-06	0.00515401	-0.129751	Adrenal_Schmitt2016, Bladder_Schmitt2016, Brain_astrocyte_ENCODE2012, Brain_microvascular_endothelial_cell_ENCODE2012, Cortical_plate_neurons_Won_2016, Dorsolateral_Prefrontal_Cortex_Schmitt2016, GM12878_Rao2014, Germinal_zone_neurons_Won_2016, HMEC_Rao2014, HUVEC_Rao2014, Hippocampus_Schmitt2016, IMR90_Dixon2012, IMR90_Jin2013, IMR90_Rao2014, K562_Rao2014, Lung_Schmitt2016, NHEK_Rao2014, Neurona…		TRUE	8238	20	Cells_Transformed_fibroblasts	48.97	Muscle_Skeletal	3.31
	rs61092432	1	155222728	FAM189B	ENSG00000160767.16	1	155216996	155225178	5.36799e-05	0.0271256	0.127828	Adrenal_Schmitt2016, Bladder_Schmitt2016, Brain_astrocyte_ENCODE2012, Brain_microvascular_endothelial_cell_ENCODE2012, Brain_vascular_pericyte_ENCODE2012, Cortical_plate_neurons_Won_2016, Dorsolateral_Prefrontal_Cortex_Schmitt2016, GM12878_Rao2014, Germinal_zone_neurons_Won_2016, HMEC_Rao2014, HUVEC_Rao2014, HeLa_Rao2014, Hippocampus_Schmitt2016, IMR90_Dixon2012, IMR90_Jin2013, IMR90_Rao2014, K56…		TRUE	0	22.73	Brain_Cerebellum	51.12	Whole_Blood	6.53
	rs61092432	1	155222728	FDPS	ENSG00000160752.10	1	155278539	155289593	4.64927e-06	0.00325453	0.249986	Bladder_Schmitt2016, Brain_astrocyte_ENCODE2012, Brain_microvascular_endothelial_cell_ENCODE2012, Brain_vascular_pericyte_ENCODE2012, Cortical_plate_neurons_Won_2016, GM12878_Rao2014, Germinal_zone_neurons_Won_2016, HMEC_Rao2014, HeLa_Rao2014, Hippocampus_Schmitt2016, IMR90_Dixon2012, IMR90_Jin2013, IMR90_Rao2014, KBM7_Rao2014, Lung_Schmitt2016, Neuronal_progenitor_Dixon2015, Pancreas_Schmitt2016…		TRUE	55811	34.84	Cells_EBV-transformed_lymphocytes	116.3	Brain_Putamen_basal_ganglia	10.32
	rs61092432	1	155222728	RUSC1-AS1	ENSG00000225855.2	1	155286654	155291478	1.26688e-10	2.26066e-07	0.318425	Bladder_Schmitt2016, Brain_astrocyte_ENCODE2012, Brain_microvascular_endothelial_cell_ENCODE2012, Brain_vascular_pericyte_ENCODE2012, Cortical_plate_neurons_Won_2016, Dorsolateral_Prefrontal_Cortex_Schmitt2016, GM12878_Rao2014, Germinal_zone_neurons_Won_2016, HMEC_Rao2014, HeLa_Rao2014, Hippocampus_Schmitt2016, IMR90_Dixon2012, IMR90_Jin2013, IMR90_Rao2014, KBM7_Rao2014, Lung_Schmitt2016, Neurona…		TRUE	63926	9.74	Cells_EBV-transformed_lymphocytes	23.5	Muscle_Skeletal	1.82
	rs61092432	1	155222728	RIT1	ENSG00000143622.6	1	155867599	155881195	3.0983e-05	0.0170872	-0.163008	Bladder_Schmitt2016, Cortical_plate_neurons_Won_2016, GM12878_Rao2014, Germinal_zone_neurons_Won_2016, Hippocampus_Schmitt2016, IMR90_Dixon2012, IMR90_Jin2013, IMR90_Rao2014, SK-N-MC_ENCODE2012, Spleen_Schmitt2016, hESC_Dixon2012, hESC_Jin2013		TRUE	644871	20.21	Cells_EBV-transformed_lymphocytes	32.42	Muscle_Skeletal	4.32
	rs59352002	1	155222729	GBAP1	ENSG00000160766.10	1	155183616	155197214	2.555e-13	6.93744e-10	-0.308665	Brain_astrocyte_ENCODE2012, Cortical_plate_neurons_Won_2016, GM12878_Rao2014, Germinal_zone_neurons_Won_2016, HeLa_Rao2014, Hippocampus_Schmitt2016, IMR90_Dixon2012, IMR90_Jin2013, IMR90_Rao2014, K562_Rao2014, KBM7_Rao2014, Right_Ventricle_Schmitt2016, Spleen_Schmitt2016, hESC_Dixon2012, hESC_Jin2013		TRUE	25515	2.39	Brain_Cerebellum	15.94	Muscle_Skeletal	0.5
	rs59352002	1	155222729	GBA	ENSG00000177628.11	1	155204243	155214490	4.24107e-06	0.00299841	-0.133793	Adrenal_Schmitt2016, Bladder_Schmitt2016, Brain_astrocyte_ENCODE2012, Brain_microvascular_endothelial_cell_ENCODE2012, Cortical_plate_neurons_Won_2016, Dorsolateral_Prefrontal_Cortex_Schmitt2016, GM12878_Rao2014, Germinal_zone_neurons_Won_2016, HMEC_Rao2014, HUVEC_Rao2014, Hippocampus_Schmitt2016, IMR90_Dixon2012, IMR90_Jin2013, IMR90_Rao2014, K562_Rao2014, Lung_Schmitt2016, NHEK_Rao2014, Neurona…		TRUE	8239	20	Cells_Transformed_fibroblasts	48.97	Muscle_Skeletal	3.31
	rs59352002	1	155222729	FDPS	ENSG00000160752.10	1	155278539	155289593	2.89962e-06	0.00212384	0.256022	Bladder_Schmitt2016, Brain_astrocyte_ENCODE2012, Brain_microvascular_endothelial_cell_ENCODE2012, Brain_vascular_pericyte_ENCODE2012, Cortical_plate_neurons_Won_2016, GM12878_Rao2014, Germinal_zone_neurons_Won_2016, HMEC_Rao2014, HeLa_Rao2014, Hippocampus_Schmitt2016, IMR90_Dixon2012, IMR90_Jin2013, IMR90_Rao2014, KBM7_Rao2014, Lung_Schmitt2016, Neuronal_progenitor_Dixon2015, Pancreas_Schmitt2016…		TRUE	55810	34.84	Cells_EBV-transformed_lymphocytes	116.3	Brain_Putamen_basal_ganglia	10.32
	rs59352002	1	155222729	RUSC1-AS1	ENSG00000225855.2	1	155286654	155291478	9.60074e-11	1.76184e-07	0.321475	Bladder_Schmitt2016, Brain_astrocyte_ENCODE2012, Brain_microvascular_endothelial_cell_ENCODE2012, Brain_vascular_pericyte_ENCODE2012, Cortical_plate_neurons_Won_2016, Dorsolateral_Prefrontal_Cortex_Schmitt2016, GM12878_Rao2014, Germinal_zone_neurons_Won_2016, HMEC_Rao2014, HeLa_Rao2014, Hippocampus_Schmitt2016, IMR90_Dixon2012, IMR90_Jin2013, IMR90_Rao2014, KBM7_Rao2014, Lung_Schmitt2016, Neurona…		TRUE	63925	9.74	Cells_EBV-transformed_lymphocytes	23.5	Muscle_Skeletal	1.82
	rs59352002	1	155222729	RIT1	ENSG00000143622.6	1	155867599	155881195	1.06036e-05	0.00673964	-0.172652	Bladder_Schmitt2016, Cortical_plate_neurons_Won_2016, GM12878_Rao2014, Germinal_zone_neurons_Won_2016, Hippocampus_Schmitt2016, IMR90_Dixon2012, IMR90_Jin2013, IMR90_Rao2014, SK-N-MC_ENCODE2012, Spleen_Schmitt2016, hESC_Dixon2012, hESC_Jin2013		TRUE	644870	20.21	Cells_EBV-transformed_lymphocytes	32.42	Muscle_Skeletal	4.32
	rs11264346	1	155223006	GBAP1	ENSG00000160766.10	1	155183616	155197214	1.8863e-14	6.23083e-11	-0.315084	Brain_astrocyte_ENCODE2012, Cortical_plate_neurons_Won_2016, GM12878_Rao2014, Germinal_zone_neurons_Won_2016, HeLa_Rao2014, Hippocampus_Schmitt2016, IMR90_Dixon2012, IMR90_Jin2013, IMR90_Rao2014, KBM7_Rao2014, Right_Ventricle_Schmitt2016, Spleen_Schmitt2016, hESC_Dixon2012, hESC_Jin2013		TRUE	25792	2.39	Brain_Cerebellum	15.94	Muscle_Skeletal	0.5
	rs11264346	1	155223006	GBA	ENSG00000177628.11	1	155204243	155214490	4.38734e-07	0.000403475	-0.143374	Adrenal_Schmitt2016, Bladder_Schmitt2016, Brain_astrocyte_ENCODE2012, Brain_microvascular_endothelial_cell_ENCODE2012, Cortical_plate_neurons_Won_2016, Dorsolateral_Prefrontal_Cortex_Schmitt2016, GM12878_Rao2014, Germinal_zone_neurons_Won_2016, Hippocampus_Schmitt2016, IMR90_Dixon2012, IMR90_Jin2013, IMR90_Rao2014, K562_Rao2014, Lung_Schmitt2016, Neuronal_progenitor_Dixon2015, Ovary_Schmitt2016, …		TRUE	8516	20	Cells_Transformed_fibroblasts	48.97	Muscle_Skeletal	3.31
	rs11264346	1	155223006	FDPS	ENSG00000160752.10	1	155278539	155289593	2.32242e-06	0.00174463	0.252993	Bladder_Schmitt2016, Brain_astrocyte_ENCODE2012, Brain_microvascular_endothelial_cell_ENCODE2012, Brain_vascular_pericyte_ENCODE2012, Cortical_plate_neurons_Won_2016, GM12878_Rao2014, Germinal_zone_neurons_Won_2016, HeLa_Rao2014, Hippocampus_Schmitt2016, IMR90_Dixon2012, IMR90_Jin2013, IMR90_Rao2014, K562_Rao2014, Lung_Schmitt2016, Neuronal_progenitor_Dixon2015, Pancreas_Schmitt2016, Right_Ventri…		TRUE	55533	34.84	Cells_EBV-transformed_lymphocytes	116.3	Brain_Putamen_basal_ganglia	10.32
	rs11264346	1	155223006	RUSC1-AS1	ENSG00000225855.2	1	155286654	155291478	5.10705e-12	1.12183e-08	0.334129	Bladder_Schmitt2016, Brain_astrocyte_ENCODE2012, Brain_microvascular_endothelial_cell_ENCODE2012, Brain_vascular_pericyte_ENCODE2012, Cortical_plate_neurons_Won_2016, Dorsolateral_Prefrontal_Cortex_Schmitt2016, GM12878_Rao2014, Germinal_zone_neurons_Won_2016, HeLa_Rao2014, Hippocampus_Schmitt2016, IMR90_Dixon2012, IMR90_Jin2013, Lung_Schmitt2016, Neuronal_progenitor_Dixon2015, Pancreas_Schmitt201…		TRUE	63648	9.74	Cells_EBV-transformed_lymphocytes	23.5	Muscle_Skeletal	1.82
	rs11264346	1	155223006	RIT1	ENSG00000143622.6	1	155867599	155881195	1.98767e-05	0.0115998	-0.163878	Bladder_Schmitt2016, Cortical_plate_neurons_Won_2016, Germinal_zone_neurons_Won_2016, Hippocampus_Schmitt2016, IMR90_Dixon2012, IMR90_Jin2013, SK-N-MC_ENCODE2012, Spleen_Schmitt2016, hESC_Dixon2012, hESC_Jin2013		TRUE	644593	20.21	Cells_EBV-transformed_lymphocytes	32.42	Muscle_Skeletal	4.32
	rs2075566	1	155224090	GBAP1	ENSG00000160766.10	1	155183616	155197214	1.8863e-14	6.23083e-11	-0.315084	Brain_astrocyte_ENCODE2012, Cortical_plate_neurons_Won_2016, GM12878_Rao2014, Germinal_zone_neurons_Won_2016, HUVEC_Rao2014, HeLa_Rao2014, Hippocampus_Schmitt2016, IMR90_Dixon2012, IMR90_Jin2013, IMR90_Rao2014, K562_Rao2014, KBM7_Rao2014, Right_Ventricle_Schmitt2016, Spleen_Schmitt2016, hESC_Dixon2012, hESC_Jin2013		TRUE	26876	2.39	Brain_Cerebellum	15.94	Muscle_Skeletal	0.5
	rs2075566	1	155224090	GBA	ENSG00000177628.11	1	155204243	155214490	4.38734e-07	0.000403475	-0.143374	Adrenal_Schmitt2016, Bladder_Schmitt2016, Brain_astrocyte_ENCODE2012, Brain_microvascular_endothelial_cell_ENCODE2012, Cortical_plate_neurons_Won_2016, Dorsolateral_Prefrontal_Cortex_Schmitt2016, GM12878_Rao2014, Germinal_zone_neurons_Won_2016, HMEC_Rao2014, HUVEC_Rao2014, HeLa_Rao2014, Hippocampus_Schmitt2016, IMR90_Dixon2012, IMR90_Jin2013, IMR90_Rao2014, K562_Rao2014, KBM7_Rao2014, Lung_Schmit…		TRUE	9600	20	Cells_Transformed_fibroblasts	48.97	Muscle_Skeletal	3.31
	rs2075566	1	155224090	FDPS	ENSG00000160752.10	1	155278539	155289593	2.32242e-06	0.00174463	0.252993	Bladder_Schmitt2016, Brain_astrocyte_ENCODE2012, Brain_microvascular_endothelial_cell_ENCODE2012, Brain_vascular_pericyte_ENCODE2012, Cortical_plate_neurons_Won_2016, GM12878_Rao2014, Germinal_zone_neurons_Won_2016, HMEC_Rao2014, HUVEC_Rao2014, HeLa_Rao2014, Hippocampus_Schmitt2016, IMR90_Dixon2012, IMR90_Jin2013, IMR90_Rao2014, K562_Rao2014, KBM7_Rao2014, Lung_Schmitt2016, NHEK_Rao2014, Neuronal…		TRUE	54449	34.84	Cells_EBV-transformed_lymphocytes	116.3	Brain_Putamen_basal_ganglia	10.32
	rs2075566	1	155224090	RUSC1-AS1	ENSG00000225855.2	1	155286654	155291478	5.10705e-12	1.12183e-08	0.334129	Bladder_Schmitt2016, Brain_astrocyte_ENCODE2012, Brain_microvascular_endothelial_cell_ENCODE2012, Brain_vascular_pericyte_ENCODE2012, Cortical_plate_neurons_Won_2016, Dorsolateral_Prefrontal_Cortex_Schmitt2016, GM12878_Rao2014, Germinal_zone_neurons_Won_2016, HMEC_Rao2014, HUVEC_Rao2014, HeLa_Rao2014, Hippocampus_Schmitt2016, IMR90_Dixon2012, IMR90_Jin2013, IMR90_Rao2014, K562_Rao2014, KBM7_Rao20…		TRUE	62564	9.74	Cells_EBV-transformed_lymphocytes	23.5	Muscle_Skeletal	1.82
	rs2075566	1	155224090	RIT1	ENSG00000143622.6	1	155867599	155881195	1.98767e-05	0.0115998	-0.163878	Bladder_Schmitt2016, Cortical_plate_neurons_Won_2016, GM12878_Rao2014, Germinal_zone_neurons_Won_2016, HUVEC_Rao2014, Hippocampus_Schmitt2016, IMR90_Dixon2012, IMR90_Jin2013, IMR90_Rao2014, SK-N-MC_ENCODE2012, Spleen_Schmitt2016, hESC_Dixon2012, hESC_Jin2013		TRUE	643509	20.21	Cells_EBV-transformed_lymphocytes	32.42	Muscle_Skeletal	4.32
	rs2242577	1	155224300	GBAP1	ENSG00000160766.10	1	155183616	155197214	1.8863e-14	6.23083e-11	-0.315084	Brain_astrocyte_ENCODE2012, Cortical_plate_neurons_Won_2016, GM12878_Rao2014, Germinal_zone_neurons_Won_2016, HUVEC_Rao2014, HeLa_Rao2014, Hippocampus_Schmitt2016, IMR90_Dixon2012, IMR90_Jin2013, IMR90_Rao2014, K562_Rao2014, KBM7_Rao2014, Right_Ventricle_Schmitt2016, Spleen_Schmitt2016, hESC_Dixon2012, hESC_Jin2013		TRUE	27086	2.39	Brain_Cerebellum	15.94	Muscle_Skeletal	0.5
	rs2242577	1	155224300	GBA	ENSG00000177628.11	1	155204243	155214490	4.38734e-07	0.000403475	-0.143374	Adrenal_Schmitt2016, Bladder_Schmitt2016, Brain_astrocyte_ENCODE2012, Brain_microvascular_endothelial_cell_ENCODE2012, Cortical_plate_neurons_Won_2016, Dorsolateral_Prefrontal_Cortex_Schmitt2016, GM12878_Rao2014, Germinal_zone_neurons_Won_2016, HMEC_Rao2014, HUVEC_Rao2014, HeLa_Rao2014, Hippocampus_Schmitt2016, IMR90_Dixon2012, IMR90_Jin2013, IMR90_Rao2014, K562_Rao2014, KBM7_Rao2014, Lung_Schmit…		TRUE	9810	20	Cells_Transformed_fibroblasts	48.97	Muscle_Skeletal	3.31
	rs2242577	1	155224300	FDPS	ENSG00000160752.10	1	155278539	155289593	2.32242e-06	0.00174463	0.252993	Bladder_Schmitt2016, Brain_astrocyte_ENCODE2012, Brain_microvascular_endothelial_cell_ENCODE2012, Brain_vascular_pericyte_ENCODE2012, Cortical_plate_neurons_Won_2016, GM12878_Rao2014, Germinal_zone_neurons_Won_2016, HMEC_Rao2014, HUVEC_Rao2014, HeLa_Rao2014, Hippocampus_Schmitt2016, IMR90_Dixon2012, IMR90_Jin2013, IMR90_Rao2014, K562_Rao2014, KBM7_Rao2014, Lung_Schmitt2016, NHEK_Rao2014, Neuronal…		TRUE	54239	34.84	Cells_EBV-transformed_lymphocytes	116.3	Brain_Putamen_basal_ganglia	10.32
	rs2242577	1	155224300	RUSC1-AS1	ENSG00000225855.2	1	155286654	155291478	5.10705e-12	1.12183e-08	0.334129	Bladder_Schmitt2016, Brain_astrocyte_ENCODE2012, Brain_microvascular_endothelial_cell_ENCODE2012, Brain_vascular_pericyte_ENCODE2012, Cortical_plate_neurons_Won_2016, Dorsolateral_Prefrontal_Cortex_Schmitt2016, GM12878_Rao2014, Germinal_zone_neurons_Won_2016, HMEC_Rao2014, HUVEC_Rao2014, HeLa_Rao2014, Hippocampus_Schmitt2016, IMR90_Dixon2012, IMR90_Jin2013, IMR90_Rao2014, K562_Rao2014, KBM7_Rao20…		TRUE	62354	9.74	Cells_EBV-transformed_lymphocytes	23.5	Muscle_Skeletal	1.82
	rs2242577	1	155224300	RIT1	ENSG00000143622.6	1	155867599	155881195	1.98767e-05	0.0115998	-0.163878	Bladder_Schmitt2016, Cortical_plate_neurons_Won_2016, GM12878_Rao2014, Germinal_zone_neurons_Won_2016, HUVEC_Rao2014, Hippocampus_Schmitt2016, IMR90_Dixon2012, IMR90_Jin2013, IMR90_Rao2014, SK-N-MC_ENCODE2012, Spleen_Schmitt2016, hESC_Dixon2012, hESC_Jin2013		TRUE	643299	20.21	Cells_EBV-transformed_lymphocytes	32.42	Muscle_Skeletal	4.32
	rs9729564	1	155229221	GBAP1	ENSG00000160766.10	1	155183616	155197214	5.07176e-16	2.1261e-12	-0.328776	Brain_astrocyte_ENCODE2012, Cortical_plate_neurons_Won_2016, GM12878_Rao2014, Germinal_zone_neurons_Won_2016, HMEC_Rao2014, HUVEC_Rao2014, Hippocampus_Schmitt2016, IMR90_Dixon2012, IMR90_Jin2013, IMR90_Rao2014, K562_Rao2014, NHEK_Rao2014, Right_Ventricle_Schmitt2016, Spleen_Schmitt2016, hESC_Dixon2012, hESC_Jin2013		TRUE	32007	2.39	Brain_Cerebellum	15.94	Muscle_Skeletal	0.5
	rs9729564	1	155229221	GBA	ENSG00000177628.11	1	155204243	155214490	1.04235e-06	0.000869931	-0.137499	Adrenal_Schmitt2016, Bladder_Schmitt2016, Brain_astrocyte_ENCODE2012, Brain_microvascular_endothelial_cell_ENCODE2012, Cortical_plate_neurons_Won_2016, Dorsolateral_Prefrontal_Cortex_Schmitt2016, GM12878_Rao2014, Germinal_zone_neurons_Won_2016, HUVEC_Rao2014, HeLa_Rao2014, Hippocampus_Schmitt2016, IMR90_Dixon2012, IMR90_Jin2013, IMR90_Rao2014, K562_Rao2014, KBM7_Rao2014, Lung_Schmitt2016, Neurona…		TRUE	14731	20	Cells_Transformed_fibroblasts	48.97	Muscle_Skeletal	3.31
	rs9729564	1	155229221	FAM189B	ENSG00000160767.16	1	155216996	155225178	5.26702e-05	0.0267198	0.124543	Adrenal_Schmitt2016, Bladder_Schmitt2016, Brain_astrocyte_ENCODE2012, Brain_microvascular_endothelial_cell_ENCODE2012, Brain_vascular_pericyte_ENCODE2012, Cortical_plate_neurons_Won_2016, Dorsolateral_Prefrontal_Cortex_Schmitt2016, GM12878_Rao2014, Germinal_zone_neurons_Won_2016, HMEC_Rao2014, HUVEC_Rao2014, HeLa_Rao2014, Hippocampus_Schmitt2016, IMR90_Dixon2012, IMR90_Jin2013, IMR90_Rao2014, K56…		TRUE	4043	22.73	Brain_Cerebellum	51.12	Whole_Blood	6.53
	rs9729564	1	155229221	FDPS	ENSG00000160752.10	1	155278539	155289593	7.62333e-06	0.00507597	0.237923	Bladder_Schmitt2016, Brain_astrocyte_ENCODE2012, Brain_microvascular_endothelial_cell_ENCODE2012, Brain_vascular_pericyte_ENCODE2012, Cortical_plate_neurons_Won_2016, GM12878_Rao2014, Germinal_zone_neurons_Won_2016, HMEC_Rao2014, HUVEC_Rao2014, HeLa_Rao2014, Hippocampus_Schmitt2016, IMR90_Dixon2012, IMR90_Jin2013, IMR90_Rao2014, K562_Rao2014, Lung_Schmitt2016, Neuronal_progenitor_Dixon2015, Pancr…		TRUE	49318	34.84	Cells_EBV-transformed_lymphocytes	116.3	Brain_Putamen_basal_ganglia	10.32
	rs9729564	1	155229221	RUSC1-AS1	ENSG00000225855.2	1	155286654	155291478	1.5579e-11	3.21327e-08	0.323887	Bladder_Schmitt2016, Brain_astrocyte_ENCODE2012, Brain_microvascular_endothelial_cell_ENCODE2012, Brain_vascular_pericyte_ENCODE2012, Cortical_plate_neurons_Won_2016, Dorsolateral_Prefrontal_Cortex_Schmitt2016, GM12878_Rao2014, Germinal_zone_neurons_Won_2016, HMEC_Rao2014, HUVEC_Rao2014, HeLa_Rao2014, Hippocampus_Schmitt2016, IMR90_Dixon2012, IMR90_Jin2013, IMR90_Rao2014, K562_Rao2014, Lung_Schmi…		TRUE	57433	9.74	Cells_EBV-transformed_lymphocytes	23.5	Muscle_Skeletal	1.82
	rs9729564	1	155229221	RIT1	ENSG00000143622.6	1	155867599	155881195	1.82403e-06	0.00142082	-0.180955	Bladder_Schmitt2016, Cortical_plate_neurons_Won_2016, Germinal_zone_neurons_Won_2016, HMEC_Rao2014, Hippocampus_Schmitt2016, IMR90_Dixon2012, IMR90_Jin2013, SK-N-MC_ENCODE2012, Spleen_Schmitt2016, hESC_Dixon2012, hESC_Jin2013		TRUE	638378	20.21	Cells_EBV-transformed_lymphocytes	32.42	Muscle_Skeletal	4.32
	rs11264347	1	155229765	GBAP1	ENSG00000160766.10	1	155183616	155197214	5.35695e-14	1.62531e-10	-0.329117	Brain_astrocyte_ENCODE2012, Cortical_plate_neurons_Won_2016, GM12878_Rao2014, Germinal_zone_neurons_Won_2016, HMEC_Rao2014, HUVEC_Rao2014, HeLa_Rao2014, Hippocampus_Schmitt2016, IMR90_Dixon2012, IMR90_Jin2013, IMR90_Rao2014, K562_Rao2014, KBM7_Rao2014, NHEK_Rao2014, Right_Ventricle_Schmitt2016, Spleen_Schmitt2016, hESC_Dixon2012, hESC_Jin2013		TRUE	32551	2.39	Brain_Cerebellum	15.94	Muscle_Skeletal	0.5
	rs11264347	1	155229765	GBA	ENSG00000177628.11	1	155204243	155214490	8.84274e-05	0.0408673	-0.11907	Adrenal_Schmitt2016, Bladder_Schmitt2016, Brain_astrocyte_ENCODE2012, Brain_microvascular_endothelial_cell_ENCODE2012, Cortical_plate_neurons_Won_2016, Dorsolateral_Prefrontal_Cortex_Schmitt2016, GM12878_Rao2014, Germinal_zone_neurons_Won_2016, HMEC_Rao2014, HeLa_Rao2014, Hippocampus_Schmitt2016, IMR90_Dixon2012, IMR90_Jin2013, IMR90_Rao2014, K562_Rao2014, KBM7_Rao2014, Lung_Schmitt2016, NHEK_Rao…		TRUE	15275	20	Cells_Transformed_fibroblasts	48.97	Muscle_Skeletal	3.31
	rs11264347	1	155229765	FDPS	ENSG00000160752.10	1	155278539	155289593	5.9189e-05	0.0294022	0.229482	Bladder_Schmitt2016, Brain_astrocyte_ENCODE2012, Brain_microvascular_endothelial_cell_ENCODE2012, Brain_vascular_pericyte_ENCODE2012, Cortical_plate_neurons_Won_2016, GM12878_Rao2014, Germinal_zone_neurons_Won_2016, HMEC_Rao2014, HUVEC_Rao2014, HeLa_Rao2014, Hippocampus_Schmitt2016, IMR90_Dixon2012, IMR90_Jin2013, IMR90_Rao2014, K562_Rao2014, KBM7_Rao2014, Lung_Schmitt2016, NHEK_Rao2014, Neuronal…		TRUE	48774	34.84	Cells_EBV-transformed_lymphocytes	116.3	Brain_Putamen_basal_ganglia	10.32
	rs11264347	1	155229765	RUSC1-AS1	ENSG00000225855.2	1	155286654	155291478	4.46776e-10	7.26426e-07	0.322677	Bladder_Schmitt2016, Brain_astrocyte_ENCODE2012, Brain_microvascular_endothelial_cell_ENCODE2012, Brain_vascular_pericyte_ENCODE2012, Cortical_plate_neurons_Won_2016, Dorsolateral_Prefrontal_Cortex_Schmitt2016, GM12878_Rao2014, Germinal_zone_neurons_Won_2016, HMEC_Rao2014, HUVEC_Rao2014, HeLa_Rao2014, Hippocampus_Schmitt2016, IMR90_Dixon2012, IMR90_Jin2013, IMR90_Rao2014, K562_Rao2014, KBM7_Rao20…		TRUE	56889	9.74	Cells_EBV-transformed_lymphocytes	23.5	Muscle_Skeletal	1.82
	rs11264348	1	155229914	GBAP1	ENSG00000160766.10	1	155183616	155197214	6.40141e-16	2.58484e-12	-0.327743	Brain_astrocyte_ENCODE2012, Cortical_plate_neurons_Won_2016, GM12878_Rao2014, Germinal_zone_neurons_Won_2016, HMEC_Rao2014, HUVEC_Rao2014, HeLa_Rao2014, Hippocampus_Schmitt2016, IMR90_Dixon2012, IMR90_Jin2013, IMR90_Rao2014, K562_Rao2014, KBM7_Rao2014, NHEK_Rao2014, Right_Ventricle_Schmitt2016, Spleen_Schmitt2016, hESC_Dixon2012, hESC_Jin2013		TRUE	32700	2.39	Brain_Cerebellum	15.94	Muscle_Skeletal	0.5
	rs11264348	1	155229914	GBA	ENSG00000177628.11	1	155204243	155214490	1.3902e-06	0.00112643	-0.135952	Adrenal_Schmitt2016, Bladder_Schmitt2016, Brain_astrocyte_ENCODE2012, Brain_microvascular_endothelial_cell_ENCODE2012, Cortical_plate_neurons_Won_2016, Dorsolateral_Prefrontal_Cortex_Schmitt2016, GM12878_Rao2014, Germinal_zone_neurons_Won_2016, HMEC_Rao2014, HeLa_Rao2014, Hippocampus_Schmitt2016, IMR90_Dixon2012, IMR90_Jin2013, IMR90_Rao2014, K562_Rao2014, KBM7_Rao2014, Lung_Schmitt2016, NHEK_Rao…		TRUE	15424	20	Cells_Transformed_fibroblasts	48.97	Muscle_Skeletal	3.31
	rs11264348	1	155229914	FAM189B	ENSG00000160767.16	1	155216996	155225178	4.80618e-05	0.0246668	0.125186	Adrenal_Schmitt2016, Bladder_Schmitt2016, Brain_astrocyte_ENCODE2012, Brain_microvascular_endothelial_cell_ENCODE2012, Brain_vascular_pericyte_ENCODE2012, Cortical_plate_neurons_Won_2016, Dorsolateral_Prefrontal_Cortex_Schmitt2016, GM12878_Rao2014, Germinal_zone_neurons_Won_2016, HMEC_Rao2014, HUVEC_Rao2014, HeLa_Rao2014, Hippocampus_Schmitt2016, IMR90_Dixon2012, IMR90_Jin2013, IMR90_Rao2014, K56…		TRUE	4736	22.73	Brain_Cerebellum	51.12	Whole_Blood	6.53
	rs11264348	1	155229914	FDPS	ENSG00000160752.10	1	155278539	155289593	8.23981e-06	0.00539971	0.237067	Bladder_Schmitt2016, Brain_astrocyte_ENCODE2012, Brain_microvascular_endothelial_cell_ENCODE2012, Brain_vascular_pericyte_ENCODE2012, Cortical_plate_neurons_Won_2016, GM12878_Rao2014, Germinal_zone_neurons_Won_2016, HMEC_Rao2014, HUVEC_Rao2014, HeLa_Rao2014, Hippocampus_Schmitt2016, IMR90_Dixon2012, IMR90_Jin2013, IMR90_Rao2014, K562_Rao2014, KBM7_Rao2014, Lung_Schmitt2016, NHEK_Rao2014, Neuronal…		TRUE	48625	34.84	Cells_EBV-transformed_lymphocytes	116.3	Brain_Putamen_basal_ganglia	10.32
	rs11264348	1	155229914	RUSC1-AS1	ENSG00000225855.2	1	155286654	155291478	1.61141e-11	3.3112e-08	0.323669	Bladder_Schmitt2016, Brain_astrocyte_ENCODE2012, Brain_microvascular_endothelial_cell_ENCODE2012, Brain_vascular_pericyte_ENCODE2012, Cortical_plate_neurons_Won_2016, Dorsolateral_Prefrontal_Cortex_Schmitt2016, GM12878_Rao2014, Germinal_zone_neurons_Won_2016, HMEC_Rao2014, HUVEC_Rao2014, HeLa_Rao2014, Hippocampus_Schmitt2016, IMR90_Dixon2012, IMR90_Jin2013, IMR90_Rao2014, K562_Rao2014, KBM7_Rao20…		TRUE	56740	9.74	Cells_EBV-transformed_lymphocytes	23.5	Muscle_Skeletal	1.82
	rs11264348	1	155229914	RIT1	ENSG00000143622.6	1	155867599	155881195	2.48295e-06	0.00185262	-0.178669	Bladder_Schmitt2016, Cortical_plate_neurons_Won_2016, GM12878_Rao2014, Germinal_zone_neurons_Won_2016, Hippocampus_Schmitt2016, IMR90_Dixon2012, IMR90_Jin2013, SK-N-MC_ENCODE2012, Spleen_Schmitt2016, hESC_Dixon2012, hESC_Jin2013		TRUE	637685	20.21	Cells_EBV-transformed_lymphocytes	32.42	Muscle_Skeletal	4.32
	rs1142287	1	155230130	GBAP1	ENSG00000160766.10	1	155183616	155197214	7.1266e-16	2.85666e-12	-0.327005	Brain_astrocyte_ENCODE2012, Cortical_plate_neurons_Won_2016, GM12878_Rao2014, Germinal_zone_neurons_Won_2016, HMEC_Rao2014, HUVEC_Rao2014, HeLa_Rao2014, Hippocampus_Schmitt2016, IMR90_Dixon2012, IMR90_Jin2013, K562_Rao2014, KBM7_Rao2014, Right_Ventricle_Schmitt2016, Spleen_Schmitt2016, hESC_Dixon2012, hESC_Jin2013		TRUE	32916	2.39	Brain_Cerebellum	15.94	Muscle_Skeletal	0.5
	rs1142287	1	155230130	GBA	ENSG00000177628.11	1	155204243	155214490	4.96029e-07	0.000452488	-0.141295	Adrenal_Schmitt2016, Bladder_Schmitt2016, Brain_astrocyte_ENCODE2012, Brain_microvascular_endothelial_cell_ENCODE2012, Cortical_plate_neurons_Won_2016, Dorsolateral_Prefrontal_Cortex_Schmitt2016, GM12878_Rao2014, Germinal_zone_neurons_Won_2016, HMEC_Rao2014, Hippocampus_Schmitt2016, IMR90_Dixon2012, IMR90_Jin2013, IMR90_Rao2014, K562_Rao2014, KBM7_Rao2014, Lung_Schmitt2016, NHEK_Rao2014, Neuronal…		TRUE	15640	20	Cells_Transformed_fibroblasts	48.97	Muscle_Skeletal	3.31
	rs1142287	1	155230130	RUSC1-AS1	ENSG00000225855.2	1	155286654	155291478	2.27965e-10	3.87881e-07	0.305607	Bladder_Schmitt2016, Brain_astrocyte_ENCODE2012, Brain_microvascular_endothelial_cell_ENCODE2012, Brain_vascular_pericyte_ENCODE2012, Cortical_plate_neurons_Won_2016, Dorsolateral_Prefrontal_Cortex_Schmitt2016, GM12878_Rao2014, Germinal_zone_neurons_Won_2016, HMEC_Rao2014, HUVEC_Rao2014, HeLa_Rao2014, Hippocampus_Schmitt2016, IMR90_Dixon2012, IMR90_Jin2013, IMR90_Rao2014, K562_Rao2014, KBM7_Rao20…		TRUE	56524	9.74	Cells_EBV-transformed_lymphocytes	23.5	Muscle_Skeletal	1.82
	rs1142287	1	155230130	RIT1	ENSG00000143622.6	1	155867599	155881195	4.06043e-06	0.00288743	-0.174817	Bladder_Schmitt2016, Cortical_plate_neurons_Won_2016, GM12878_Rao2014, Germinal_zone_neurons_Won_2016, Hippocampus_Schmitt2016, IMR90_Dixon2012, IMR90_Jin2013, KBM7_Rao2014, SK-N-MC_ENCODE2012, Spleen_Schmitt2016, hESC_Dixon2012, hESC_Jin2013		TRUE	637469	20.21	Cells_EBV-transformed_lymphocytes	32.42	Muscle_Skeletal	4.32
	rs2242576	1	155231544	GBAP1	ENSG00000160766.10	1	155183616	155197214	4.91329e-16	2.06756e-12	-0.33081	Brain_astrocyte_ENCODE2012, Cortical_plate_neurons_Won_2016, GM12878_Rao2014, Germinal_zone_neurons_Won_2016, HeLa_Rao2014, Hippocampus_Schmitt2016, IMR90_Dixon2012, IMR90_Jin2013, IMR90_Rao2014, K562_Rao2014, KBM7_Rao2014, Right_Ventricle_Schmitt2016, Spleen_Schmitt2016, hESC_Dixon2012, hESC_Jin2013		TRUE	34330	2.39	Brain_Cerebellum	15.94	Muscle_Skeletal	0.5
	rs2242576	1	155231544	GBA	ENSG00000177628.11	1	155204243	155214490	1.7221e-06	0.00135197	-0.135564	Adrenal_Schmitt2016, Bladder_Schmitt2016, Brain_astrocyte_ENCODE2012, Brain_microvascular_endothelial_cell_ENCODE2012, Cortical_plate_neurons_Won_2016, Dorsolateral_Prefrontal_Cortex_Schmitt2016, GM12878_Rao2014, Germinal_zone_neurons_Won_2016, HMEC_Rao2014, HUVEC_Rao2014, HeLa_Rao2014, Hippocampus_Schmitt2016, IMR90_Dixon2012, IMR90_Jin2013, IMR90_Rao2014, K562_Rao2014, KBM7_Rao2014, Lung_Schmit…		TRUE	17054	20	Cells_Transformed_fibroblasts	48.97	Muscle_Skeletal	3.31
	rs2242576	1	155231544	FAM189B	ENSG00000160767.16	1	155216996	155225178	7.33965e-05	0.0351329	0.12289	Adrenal_Schmitt2016, Bladder_Schmitt2016, Brain_astrocyte_ENCODE2012, Brain_microvascular_endothelial_cell_ENCODE2012, Brain_vascular_pericyte_ENCODE2012, Cortical_plate_neurons_Won_2016, Dorsolateral_Prefrontal_Cortex_Schmitt2016, GM12878_Rao2014, Germinal_zone_neurons_Won_2016, HMEC_Rao2014, HUVEC_Rao2014, HeLa_Rao2014, Hippocampus_Schmitt2016, IMR90_Dixon2012, IMR90_Jin2013, IMR90_Rao2014, K56…		TRUE	6366	22.73	Brain_Cerebellum	51.12	Whole_Blood	6.53
	rs2242576	1	155231544	FDPS	ENSG00000160752.10	1	155278539	155289593	7.99703e-06	0.0052784	0.238762	Bladder_Schmitt2016, Brain_astrocyte_ENCODE2012, Brain_microvascular_endothelial_cell_ENCODE2012, Brain_vascular_pericyte_ENCODE2012, Cortical_plate_neurons_Won_2016, GM12878_Rao2014, Germinal_zone_neurons_Won_2016, HMEC_Rao2014, HUVEC_Rao2014, HeLa_Rao2014, Hippocampus_Schmitt2016, IMR90_Dixon2012, IMR90_Jin2013, IMR90_Rao2014, K562_Rao2014, KBM7_Rao2014, Lung_Schmitt2016, Neuronal_progenitor_Di…		TRUE	46995	34.84	Cells_EBV-transformed_lymphocytes	116.3	Brain_Putamen_basal_ganglia	10.32
	rs2242576	1	155231544	RUSC1-AS1	ENSG00000225855.2	1	155286654	155291478	2.32985e-11	4.72123e-08	0.323111	Bladder_Schmitt2016, Brain_astrocyte_ENCODE2012, Brain_microvascular_endothelial_cell_ENCODE2012, Brain_vascular_pericyte_ENCODE2012, Cortical_plate_neurons_Won_2016, Dorsolateral_Prefrontal_Cortex_Schmitt2016, GM12878_Rao2014, Germinal_zone_neurons_Won_2016, HMEC_Rao2014, HUVEC_Rao2014, HeLa_Rao2014, Hippocampus_Schmitt2016, IMR90_Dixon2012, IMR90_Jin2013, IMR90_Rao2014, K562_Rao2014, KBM7_Rao20…		TRUE	55110	9.74	Cells_EBV-transformed_lymphocytes	23.5	Muscle_Skeletal	1.82
	rs2242576	1	155231544	RIT1	ENSG00000143622.6	1	155867599	155881195	2.10419e-06	0.00159935	-0.180935	Bladder_Schmitt2016, Cortical_plate_neurons_Won_2016, GM12878_Rao2014, Germinal_zone_neurons_Won_2016, Hippocampus_Schmitt2016, IMR90_Dixon2012, IMR90_Jin2013, K562_Rao2014, KBM7_Rao2014, SK-N-MC_ENCODE2012, Spleen_Schmitt2016, hESC_Dixon2012, hESC_Jin2013		TRUE	636055	20.21	Cells_EBV-transformed_lymphocytes	32.42	Muscle_Skeletal	4.32
	rs1046188	1	155232073	GBAP1	ENSG00000160766.10	1	155183616	155197214	7.1266e-16	2.85666e-12	-0.327005	Brain_astrocyte_ENCODE2012, Cortical_plate_neurons_Won_2016, GM12878_Rao2014, Germinal_zone_neurons_Won_2016, HMEC_Rao2014, HUVEC_Rao2014, HeLa_Rao2014, Hippocampus_Schmitt2016, IMR90_Dixon2012, IMR90_Jin2013, IMR90_Rao2014, K562_Rao2014, KBM7_Rao2014, Right_Ventricle_Schmitt2016, Spleen_Schmitt2016, hESC_Dixon2012, hESC_Jin2013		TRUE	34859	2.39	Brain_Cerebellum	15.94	Muscle_Skeletal	0.5
	rs1046188	1	155232073	GBA	ENSG00000177628.11	1	155204243	155214490	4.96029e-07	0.000452488	-0.141295	Adrenal_Schmitt2016, Bladder_Schmitt2016, Brain_astrocyte_ENCODE2012, Brain_microvascular_endothelial_cell_ENCODE2012, Cortical_plate_neurons_Won_2016, Dorsolateral_Prefrontal_Cortex_Schmitt2016, GM12878_Rao2014, Germinal_zone_neurons_Won_2016, HMEC_Rao2014, HUVEC_Rao2014, HeLa_Rao2014, Hippocampus_Schmitt2016, IMR90_Dixon2012, IMR90_Jin2013, IMR90_Rao2014, K562_Rao2014, KBM7_Rao2014, Lung_Schmit…		TRUE	17583	20	Cells_Transformed_fibroblasts	48.97	Muscle_Skeletal	3.31
	rs1046188	1	155232073	RUSC1-AS1	ENSG00000225855.2	1	155286654	155291478	2.27965e-10	3.87881e-07	0.305607	Bladder_Schmitt2016, Brain_astrocyte_ENCODE2012, Brain_microvascular_endothelial_cell_ENCODE2012, Brain_vascular_pericyte_ENCODE2012, Cortical_plate_neurons_Won_2016, Dorsolateral_Prefrontal_Cortex_Schmitt2016, GM12878_Rao2014, Germinal_zone_neurons_Won_2016, HMEC_Rao2014, HUVEC_Rao2014, Hippocampus_Schmitt2016, IMR90_Dixon2012, IMR90_Jin2013, IMR90_Rao2014, K562_Rao2014, KBM7_Rao2014, Lung_Schmi…		TRUE	54581	9.74	Cells_EBV-transformed_lymphocytes	23.5	Muscle_Skeletal	1.82
	rs1046188	1	155232073	RIT1	ENSG00000143622.6	1	155867599	155881195	4.06043e-06	0.00288743	-0.174817	Bladder_Schmitt2016, Cortical_plate_neurons_Won_2016, GM12878_Rao2014, Germinal_zone_neurons_Won_2016, Hippocampus_Schmitt2016, IMR90_Dixon2012, IMR90_Jin2013, IMR90_Rao2014, K562_Rao2014, KBM7_Rao2014, SK-N-MC_ENCODE2012, Spleen_Schmitt2016, hESC_Dixon2012, hESC_Jin2013		TRUE	635526	20.21	Cells_EBV-transformed_lymphocytes	32.42	Muscle_Skeletal	4.32
	rs1076556	1	155234820	GBAP1	ENSG00000160766.10	1	155183616	155197214	5.07176e-16	2.1261e-12	-0.328776	Brain_astrocyte_ENCODE2012, Cortical_plate_neurons_Won_2016, GM12878_Rao2014, Germinal_zone_neurons_Won_2016, HUVEC_Rao2014, HeLa_Rao2014, Hippocampus_Schmitt2016, IMR90_Dixon2012, IMR90_Jin2013, IMR90_Rao2014, K562_Rao2014, NHEK_Rao2014, Right_Ventricle_Schmitt2016, Spleen_Schmitt2016, hESC_Dixon2012, hESC_Jin2013		TRUE	37606	2.39	Brain_Cerebellum	15.94	Muscle_Skeletal	0.5
	rs1076556	1	155234820	GBA	ENSG00000177628.11	1	155204243	155214490	1.04235e-06	0.000869931	-0.137499	Adrenal_Schmitt2016, Bladder_Schmitt2016, Brain_astrocyte_ENCODE2012, Brain_microvascular_endothelial_cell_ENCODE2012, Cortical_plate_neurons_Won_2016, Dorsolateral_Prefrontal_Cortex_Schmitt2016, GM12878_Rao2014, Germinal_zone_neurons_Won_2016, HUVEC_Rao2014, Hippocampus_Schmitt2016, IMR90_Dixon2012, IMR90_Jin2013, IMR90_Rao2014, K562_Rao2014, KBM7_Rao2014, Lung_Schmitt2016, NHEK_Rao2014, Neurona…		TRUE	20330	20	Cells_Transformed_fibroblasts	48.97	Muscle_Skeletal	3.31
	rs1076556	1	155234820	FAM189B	ENSG00000160767.16	1	155216996	155225178	5.26702e-05	0.0267198	0.124543	Adrenal_Schmitt2016, Bladder_Schmitt2016, Brain_astrocyte_ENCODE2012, Brain_microvascular_endothelial_cell_ENCODE2012, Brain_vascular_pericyte_ENCODE2012, Cortical_plate_neurons_Won_2016, Dorsolateral_Prefrontal_Cortex_Schmitt2016, GM12878_Rao2014, Germinal_zone_neurons_Won_2016, HUVEC_Rao2014, HeLa_Rao2014, Hippocampus_Schmitt2016, IMR90_Dixon2012, IMR90_Jin2013, IMR90_Rao2014, K562_Rao2014, KBM…		TRUE	9642	22.73	Brain_Cerebellum	51.12	Whole_Blood	6.53
	rs1076556	1	155234820	FDPS	ENSG00000160752.10	1	155278539	155289593	7.62333e-06	0.00507597	0.237923	Bladder_Schmitt2016, Brain_astrocyte_ENCODE2012, Brain_microvascular_endothelial_cell_ENCODE2012, Brain_vascular_pericyte_ENCODE2012, Cortical_plate_neurons_Won_2016, GM12878_Rao2014, Germinal_zone_neurons_Won_2016, HMEC_Rao2014, HUVEC_Rao2014, HeLa_Rao2014, Hippocampus_Schmitt2016, IMR90_Dixon2012, IMR90_Jin2013, IMR90_Rao2014, K562_Rao2014, KBM7_Rao2014, Lung_Schmitt2016, NHEK_Rao2014, Neuronal…		TRUE	43719	34.84	Cells_EBV-transformed_lymphocytes	116.3	Brain_Putamen_basal_ganglia	10.32
	rs1076556	1	155234820	RUSC1-AS1	ENSG00000225855.2	1	155286654	155291478	1.5579e-11	3.21327e-08	0.323887	Bladder_Schmitt2016, Brain_astrocyte_ENCODE2012, Brain_microvascular_endothelial_cell_ENCODE2012, Brain_vascular_pericyte_ENCODE2012, Cortical_plate_neurons_Won_2016, Dorsolateral_Prefrontal_Cortex_Schmitt2016, GM12878_Rao2014, Germinal_zone_neurons_Won_2016, HUVEC_Rao2014, HeLa_Rao2014, Hippocampus_Schmitt2016, IMR90_Dixon2012, IMR90_Jin2013, IMR90_Rao2014, K562_Rao2014, KBM7_Rao2014, Lung_Schmi…		TRUE	51834	9.74	Cells_EBV-transformed_lymphocytes	23.5	Muscle_Skeletal	1.82
	rs1076556	1	155234820	RIT1	ENSG00000143622.6	1	155867599	155881195	1.82403e-06	0.00142082	-0.180955	Bladder_Schmitt2016, Cortical_plate_neurons_Won_2016, GM12878_Rao2014, Germinal_zone_neurons_Won_2016, HUVEC_Rao2014, Hippocampus_Schmitt2016, IMR90_Dixon2012, IMR90_Jin2013, K562_Rao2014, KBM7_Rao2014, SK-N-MC_ENCODE2012, Spleen_Schmitt2016, hESC_Dixon2012, hESC_Jin2013		TRUE	632779	20.21	Cells_EBV-transformed_lymphocytes	32.42	Muscle_Skeletal	4.32
Adipose_Visceral_Omentum	rs28445596	1	155186728	GBAP1	ENSG00000160766.10	1	155183616	155197214	6.55172e-21	4.86206e-17	-0.307124	Adrenal_Schmitt2016, Bladder_Schmitt2016, Brain_astrocyte_ENCODE2012, Brain_microvascular_endothelial_cell_ENCODE2012, Brain_vascular_pericyte_ENCODE2012, Cortical_plate_neurons_Won_2016, Dorsolateral_Prefrontal_Cortex_Schmitt2016, GM12878_Rao2014, Germinal_zone_neurons_Won_2016, HMEC_Rao2014, HUVEC_Rao2014, HeLa_Rao2014, Hippocampus_Schmitt2016, IMR90_Dixon2012, IMR90_Jin2013, IMR90_Rao2014, K56…		TRUE	0	3.18	Brain_Cerebellum	15.94	Muscle_Skeletal	0.5
	rs28445596	1	155186728	GBA	ENSG00000177628.11	1	155204243	155214490	1.67587e-05	0.0100007	-0.127924	Brain_microvascular_endothelial_cell_ENCODE2012, Cortical_plate_neurons_Won_2016, GM12878_Rao2014, Germinal_zone_neurons_Won_2016, HeLa_Rao2014, IMR90_Dixon2012, IMR90_Jin2013, IMR90_Rao2014, K562_Rao2014, NHEK_Rao2014, SK-N-MC_ENCODE2012, Spinal_cord_astrocyte_ENCODE2012, Spleen_Schmitt2016, hESC_Dixon2012, hESC_Jin2013		TRUE	17515	18.64	Cells_Transformed_fibroblasts	48.97	Muscle_Skeletal	3.31
	rs1057941	1	155186741	GBAP1	ENSG00000160766.10	1	155183616	155197214	7.59619e-13	1.87063e-09	-0.264352	Adrenal_Schmitt2016, Bladder_Schmitt2016, Brain_astrocyte_ENCODE2012, Brain_microvascular_endothelial_cell_ENCODE2012, Brain_vascular_pericyte_ENCODE2012, Cortical_plate_neurons_Won_2016, Dorsolateral_Prefrontal_Cortex_Schmitt2016, GM12878_Rao2014, Germinal_zone_neurons_Won_2016, HMEC_Rao2014, HUVEC_Rao2014, HeLa_Rao2014, Hippocampus_Schmitt2016, IMR90_Dixon2012, IMR90_Jin2013, IMR90_Rao2014, K56…		TRUE	0	3.18	Brain_Cerebellum	15.94	Muscle_Skeletal	0.5
	rs2990220	1	155190253	GBAP1	ENSG00000160766.10	1	155183616	155197214	6.4992e-21	4.8559e-17	-0.307168	Adrenal_Schmitt2016, Bladder_Schmitt2016, Brain_astrocyte_ENCODE2012, Brain_microvascular_endothelial_cell_ENCODE2012, Brain_vascular_pericyte_ENCODE2012, Cortical_plate_neurons_Won_2016, Dorsolateral_Prefrontal_Cortex_Schmitt2016, GM12878_Rao2014, Germinal_zone_neurons_Won_2016, HMEC_Rao2014, HUVEC_Rao2014, HeLa_Rao2014, Hippocampus_Schmitt2016, IMR90_Dixon2012, IMR90_Jin2013, IMR90_Rao2014, K56…		TRUE	0	3.18	Brain_Cerebellum	15.94	Muscle_Skeletal	0.5
	rs2990220	1	155190253	GBA	ENSG00000177628.11	1	155204243	155214490	1.67866e-05	0.0100147	-0.127922	Bladder_Schmitt2016, Brain_astrocyte_ENCODE2012, Brain_microvascular_endothelial_cell_ENCODE2012, Cortical_plate_neurons_Won_2016, GM12878_Rao2014, Germinal_zone_neurons_Won_2016, HMEC_Rao2014, HUVEC_Rao2014, HeLa_Rao2014, Hippocampus_Schmitt2016, IMR90_Dixon2012, IMR90_Jin2013, IMR90_Rao2014, K562_Rao2014, KBM7_Rao2014, Lung_Schmitt2016, NHEK_Rao2014, Neuronal_progenitor_Dixon2015, Pancreas_Schm…		TRUE	13990	18.64	Cells_Transformed_fibroblasts	48.97	Muscle_Skeletal	3.31
	rs113690547	1	155190281	GBAP1	ENSG00000160766.10	1	155183616	155197214	4.32914e-08	5.01557e-05	-0.378101	Adrenal_Schmitt2016, Bladder_Schmitt2016, Brain_astrocyte_ENCODE2012, Brain_microvascular_endothelial_cell_ENCODE2012, Brain_vascular_pericyte_ENCODE2012, Cortical_plate_neurons_Won_2016, Dorsolateral_Prefrontal_Cortex_Schmitt2016, GM12878_Rao2014, Germinal_zone_neurons_Won_2016, HMEC_Rao2014, HUVEC_Rao2014, HeLa_Rao2014, Hippocampus_Schmitt2016, IMR90_Dixon2012, IMR90_Jin2013, IMR90_Rao2014, K56…		TRUE	0	3.18	Brain_Cerebellum	15.94	Muscle_Skeletal	0.5
	rs497829	1	155193531	GBAP1	ENSG00000160766.10	1	155183616	155197214	1.11111e-20	8.10863e-17	-0.306909	Adrenal_Schmitt2016, Bladder_Schmitt2016, Brain_astrocyte_ENCODE2012, Brain_microvascular_endothelial_cell_ENCODE2012, Brain_vascular_pericyte_ENCODE2012, Cortical_plate_neurons_Won_2016, Dorsolateral_Prefrontal_Cortex_Schmitt2016, GM12878_Rao2014, Germinal_zone_neurons_Won_2016, HMEC_Rao2014, HUVEC_Rao2014, HeLa_Rao2014, Hippocampus_Schmitt2016, IMR90_Dixon2012, IMR90_Jin2013, IMR90_Rao2014, K56…		TRUE	0	3.18	Brain_Cerebellum	15.94	Muscle_Skeletal	0.5
	rs497829	1	155193531	GBA	ENSG00000177628.11	1	155204243	155214490	1.33887e-05	0.00826821	-0.129901	Bladder_Schmitt2016, Brain_astrocyte_ENCODE2012, Brain_microvascular_endothelial_cell_ENCODE2012, Cortical_plate_neurons_Won_2016, GM12878_Rao2014, Germinal_zone_neurons_Won_2016, HMEC_Rao2014, HUVEC_Rao2014, HeLa_Rao2014, Hippocampus_Schmitt2016, IMR90_Dixon2012, IMR90_Jin2013, IMR90_Rao2014, K562_Rao2014, KBM7_Rao2014, Lung_Schmitt2016, NHEK_Rao2014, Neuronal_progenitor_Dixon2015, Pancreas_Schm…		TRUE	10712	18.64	Cells_Transformed_fibroblasts	48.97	Muscle_Skeletal	3.31
	rs2049805	1	155194979	GBAP1	ENSG00000160766.10	1	155183616	155197214	6.61589e-21	4.89315e-17	-0.307097	Adrenal_Schmitt2016, Bladder_Schmitt2016, Brain_astrocyte_ENCODE2012, Brain_microvascular_endothelial_cell_ENCODE2012, Brain_vascular_pericyte_ENCODE2012, Cortical_plate_neurons_Won_2016, Dorsolateral_Prefrontal_Cortex_Schmitt2016, GM12878_Rao2014, Germinal_zone_neurons_Won_2016, HMEC_Rao2014, HUVEC_Rao2014, HeLa_Rao2014, Hippocampus_Schmitt2016, IMR90_Dixon2012, IMR90_Jin2013, IMR90_Rao2014, K56…		TRUE	0	3.18	Brain_Cerebellum	15.94	Muscle_Skeletal	0.5
	rs2049805	1	155194979	GBA	ENSG00000177628.11	1	155204243	155214490	1.69612e-05	0.0101106	-0.127848	Bladder_Schmitt2016, Brain_astrocyte_ENCODE2012, Brain_microvascular_endothelial_cell_ENCODE2012, Cortical_plate_neurons_Won_2016, GM12878_Rao2014, Germinal_zone_neurons_Won_2016, HUVEC_Rao2014, HeLa_Rao2014, Hippocampus_Schmitt2016, IMR90_Dixon2012, IMR90_Jin2013, IMR90_Rao2014, K562_Rao2014, KBM7_Rao2014, Lung_Schmitt2016, NHEK_Rao2014, Neuronal_progenitor_Dixon2015, Pancreas_Schmitt2016, Right…		TRUE	9264	18.64	Cells_Transformed_fibroblasts	48.97	Muscle_Skeletal	3.31
	rs2974931	1	155195214	GBAP1	ENSG00000160766.10	1	155183616	155197214	4.51587e-21	3.38556e-17	-0.306965	Adrenal_Schmitt2016, Bladder_Schmitt2016, Brain_astrocyte_ENCODE2012, Brain_microvascular_endothelial_cell_ENCODE2012, Brain_vascular_pericyte_ENCODE2012, Cortical_plate_neurons_Won_2016, Dorsolateral_Prefrontal_Cortex_Schmitt2016, GM12878_Rao2014, Germinal_zone_neurons_Won_2016, HMEC_Rao2014, HUVEC_Rao2014, HeLa_Rao2014, Hippocampus_Schmitt2016, IMR90_Dixon2012, IMR90_Jin2013, IMR90_Rao2014, K56…		TRUE	0	3.18	Brain_Cerebellum	15.94	Muscle_Skeletal	0.5
	rs2974931	1	155195214	GBA	ENSG00000177628.11	1	155204243	155214490	1.48173e-05	0.0090211	-0.128187	Bladder_Schmitt2016, Brain_astrocyte_ENCODE2012, Brain_microvascular_endothelial_cell_ENCODE2012, Cortical_plate_neurons_Won_2016, Germinal_zone_neurons_Won_2016, HeLa_Rao2014, Hippocampus_Schmitt2016, IMR90_Dixon2012, IMR90_Jin2013, IMR90_Rao2014, Lung_Schmitt2016, Neuronal_progenitor_Dixon2015, Pancreas_Schmitt2016, Right_Ventricle_Schmitt2016, SK-N-MC_ENCODE2012, SmallBowel_Schmitt2016, Spleen…		TRUE	9029	18.64	Cells_Transformed_fibroblasts	48.97	Muscle_Skeletal	3.31
	rs2974930	1	155196716	GBAP1	ENSG00000160766.10	1	155183616	155197214	1.57971e-20	1.14146e-16	-0.305495	Adrenal_Schmitt2016, Bladder_Schmitt2016, Brain_astrocyte_ENCODE2012, Brain_microvascular_endothelial_cell_ENCODE2012, Brain_vascular_pericyte_ENCODE2012, Cortical_plate_neurons_Won_2016, Dorsolateral_Prefrontal_Cortex_Schmitt2016, GM12878_Rao2014, Germinal_zone_neurons_Won_2016, HMEC_Rao2014, HUVEC_Rao2014, HeLa_Rao2014, Hippocampus_Schmitt2016, IMR90_Dixon2012, IMR90_Jin2013, IMR90_Rao2014, K56…		TRUE	0	3.18	Brain_Cerebellum	15.94	Muscle_Skeletal	0.5
	rs2974930	1	155196716	GBA	ENSG00000177628.11	1	155204243	155214490	1.92722e-05	0.0113011	-0.127427	Bladder_Schmitt2016, Brain_astrocyte_ENCODE2012, Brain_microvascular_endothelial_cell_ENCODE2012, Cortical_plate_neurons_Won_2016, GM12878_Rao2014, Germinal_zone_neurons_Won_2016, HeLa_Rao2014, Hippocampus_Schmitt2016, IMR90_Dixon2012, IMR90_Jin2013, K562_Rao2014, Lung_Schmitt2016, Neuronal_progenitor_Dixon2015, Pancreas_Schmitt2016, Right_Ventricle_Schmitt2016, SK-N-MC_ENCODE2012, SmallBowel_Sch…		TRUE	7527	18.64	Cells_Transformed_fibroblasts	48.97	Muscle_Skeletal	3.31
	rs2974929	1	155197267	GBAP1	ENSG00000160766.10	1	155183616	155197214	1.21443e-20	8.83329e-17	-0.306047	Adrenal_Schmitt2016, Bladder_Schmitt2016, Brain_astrocyte_ENCODE2012, Brain_microvascular_endothelial_cell_ENCODE2012, Brain_vascular_pericyte_ENCODE2012, Cortical_plate_neurons_Won_2016, Dorsolateral_Prefrontal_Cortex_Schmitt2016, GM12878_Rao2014, Germinal_zone_neurons_Won_2016, HMEC_Rao2014, HUVEC_Rao2014, HeLa_Rao2014, Hippocampus_Schmitt2016, IMR90_Dixon2012, IMR90_Jin2013, IMR90_Rao2014, K56…		TRUE	53	3.18	Brain_Cerebellum	15.94	Muscle_Skeletal	0.5
	rs2974929	1	155197267	GBA	ENSG00000177628.11	1	155204243	155214490	4.03473e-05	0.0213974	-0.122501	Bladder_Schmitt2016, Brain_astrocyte_ENCODE2012, Brain_microvascular_endothelial_cell_ENCODE2012, Cortical_plate_neurons_Won_2016, GM12878_Rao2014, Germinal_zone_neurons_Won_2016, HMEC_Rao2014, HUVEC_Rao2014, HeLa_Rao2014, Hippocampus_Schmitt2016, IMR90_Dixon2012, IMR90_Jin2013, IMR90_Rao2014, K562_Rao2014, KBM7_Rao2014, Lung_Schmitt2016, NHEK_Rao2014, Neuronal_progenitor_Dixon2015, Pancreas_Schm…		TRUE	6976	18.64	Cells_Transformed_fibroblasts	48.97	Muscle_Skeletal	3.31
	rs2990245	1	155197461	GBAP1	ENSG00000160766.10	1	155183616	155197214	2.39775e-20	1.69902e-16	-0.303148	Adrenal_Schmitt2016, Bladder_Schmitt2016, Brain_astrocyte_ENCODE2012, Brain_microvascular_endothelial_cell_ENCODE2012, Brain_vascular_pericyte_ENCODE2012, Cortical_plate_neurons_Won_2016, Dorsolateral_Prefrontal_Cortex_Schmitt2016, GM12878_Rao2014, Germinal_zone_neurons_Won_2016, HMEC_Rao2014, HUVEC_Rao2014, HeLa_Rao2014, Hippocampus_Schmitt2016, IMR90_Dixon2012, IMR90_Jin2013, IMR90_Rao2014, K56…		TRUE	247	3.18	Brain_Cerebellum	15.94	Muscle_Skeletal	0.5
	rs2990245	1	155197461	GBA	ENSG00000177628.11	1	155204243	155214490	1.90595e-05	0.0112093	-0.127033	Bladder_Schmitt2016, Brain_astrocyte_ENCODE2012, Brain_microvascular_endothelial_cell_ENCODE2012, Cortical_plate_neurons_Won_2016, GM12878_Rao2014, Germinal_zone_neurons_Won_2016, HMEC_Rao2014, HUVEC_Rao2014, HeLa_Rao2014, Hippocampus_Schmitt2016, IMR90_Dixon2012, IMR90_Jin2013, IMR90_Rao2014, K562_Rao2014, KBM7_Rao2014, Lung_Schmitt2016, NHEK_Rao2014, Neuronal_progenitor_Dixon2015, Pancreas_Schm…		TRUE	6782	18.64	Cells_Transformed_fibroblasts	48.97	Muscle_Skeletal	3.31
	rs2990246	1	155197601	GBAP1	ENSG00000160766.10	1	155183616	155197214	1.99188e-13	5.5809e-10	-0.26922	Adrenal_Schmitt2016, Bladder_Schmitt2016, Brain_astrocyte_ENCODE2012, Brain_microvascular_endothelial_cell_ENCODE2012, Brain_vascular_pericyte_ENCODE2012, Cortical_plate_neurons_Won_2016, Dorsolateral_Prefrontal_Cortex_Schmitt2016, GM12878_Rao2014, Germinal_zone_neurons_Won_2016, HMEC_Rao2014, HUVEC_Rao2014, HeLa_Rao2014, Hippocampus_Schmitt2016, IMR90_Dixon2012, IMR90_Jin2013, IMR90_Rao2014, K56…		TRUE	387	3.18	Brain_Cerebellum	15.94	Muscle_Skeletal	0.5
	rs112270735	1	155198770	GBAP1	ENSG00000160766.10	1	155183616	155197214	2.45351e-07	0.000239106	-0.264628	Adrenal_Schmitt2016, Bladder_Schmitt2016, Brain_astrocyte_ENCODE2012, Brain_microvascular_endothelial_cell_ENCODE2012, Brain_vascular_pericyte_ENCODE2012, Cortical_plate_neurons_Won_2016, Dorsolateral_Prefrontal_Cortex_Schmitt2016, GM12878_Rao2014, Germinal_zone_neurons_Won_2016, HMEC_Rao2014, HUVEC_Rao2014, HeLa_Rao2014, Hippocampus_Schmitt2016, IMR90_Dixon2012, IMR90_Jin2013, IMR90_Rao2014, K56…		TRUE	1556	3.18	Brain_Cerebellum	15.94	Muscle_Skeletal	0.5
	rs112270735	1	155198770	ASH1L	ENSG00000116539.6	1	155305059	155491409	5.2063e-05	0.0264607	0.165258	Adrenal_Schmitt2016, Bladder_Schmitt2016, Brain_astrocyte_ENCODE2012, Brain_microvascular_endothelial_cell_ENCODE2012, Brain_vascular_pericyte_ENCODE2012, Cortical_plate_neurons_Won_2016, Dorsolateral_Prefrontal_Cortex_Schmitt2016, GM12878_Rao2014, Germinal_zone_neurons_Won_2016, HMEC_Rao2014, HUVEC_Rao2014, HeLa_Rao2014, Hippocampus_Schmitt2016, IMR90_Dixon2012, IMR90_Jin2013, IMR90_Rao2014, K56…		TRUE	106289	17.17	Brain_Cerebellar_Hemisphere	42.95	Whole_Blood	3.96
	rs12407919	1	155199314	THBS3	ENSG00000169231.9	1	155165379	155177708	4.15855e-06	0.00294671	0.151341	Adrenal_Schmitt2016, Bladder_Schmitt2016, Brain_astrocyte_ENCODE2012, Brain_microvascular_endothelial_cell_ENCODE2012, Cortical_plate_neurons_Won_2016, GM12878_Rao2014, Germinal_zone_neurons_Won_2016, HMEC_Rao2014, HUVEC_Rao2014, HeLa_Rao2014, IMR90_Dixon2012, IMR90_Jin2013, IMR90_Rao2014, K562_Rao2014, KBM7_Rao2014, Pancreas_Schmitt2016, Right_Ventricle_Schmitt2016, Spleen_Schmitt2016, hESC_Dixo…		TRUE	21606	29.28	Uterus	91.34	Muscle_Skeletal	4.49
	rs12407919	1	155199314	GBAP1	ENSG00000160766.10	1	155183616	155197214	1.75956e-09	2.60101e-06	-0.217509	Adrenal_Schmitt2016, Bladder_Schmitt2016, Brain_astrocyte_ENCODE2012, Brain_microvascular_endothelial_cell_ENCODE2012, Brain_vascular_pericyte_ENCODE2012, Cortical_plate_neurons_Won_2016, Dorsolateral_Prefrontal_Cortex_Schmitt2016, GM12878_Rao2014, Germinal_zone_neurons_Won_2016, HMEC_Rao2014, HUVEC_Rao2014, HeLa_Rao2014, Hippocampus_Schmitt2016, IMR90_Dixon2012, IMR90_Jin2013, IMR90_Rao2014, K56…		TRUE	2100	3.18	Brain_Cerebellum	15.94	Muscle_Skeletal	0.5
	rs12407919	1	155199314	GBA	ENSG00000177628.11	1	155204243	155214490	7.01482e-05	0.0339059	-0.124675	Bladder_Schmitt2016, Brain_astrocyte_ENCODE2012, Brain_microvascular_endothelial_cell_ENCODE2012, Cortical_plate_neurons_Won_2016, GM12878_Rao2014, Germinal_zone_neurons_Won_2016, HMEC_Rao2014, HUVEC_Rao2014, HeLa_Rao2014, Hippocampus_Schmitt2016, IMR90_Dixon2012, IMR90_Jin2013, IMR90_Rao2014, K562_Rao2014, KBM7_Rao2014, Lung_Schmitt2016, NHEK_Rao2014, Neuronal_progenitor_Dixon2015, Pancreas_Schm…		TRUE	4929	18.64	Cells_Transformed_fibroblasts	48.97	Muscle_Skeletal	3.31
	rs11264343	1	155199665	THBS3	ENSG00000169231.9	1	155165379	155177708	9.29235e-05	0.0425336	0.132934	Adrenal_Schmitt2016, Bladder_Schmitt2016, Brain_astrocyte_ENCODE2012, Brain_microvascular_endothelial_cell_ENCODE2012, Cortical_plate_neurons_Won_2016, GM12878_Rao2014, Germinal_zone_neurons_Won_2016, HMEC_Rao2014, HUVEC_Rao2014, HeLa_Rao2014, IMR90_Dixon2012, IMR90_Jin2013, IMR90_Rao2014, K562_Rao2014, KBM7_Rao2014, Pancreas_Schmitt2016, Right_Ventricle_Schmitt2016, Spleen_Schmitt2016, hESC_Dixo…		TRUE	21957	29.28	Uterus	91.34	Muscle_Skeletal	4.49
	rs11264343	1	155199665	GBAP1	ENSG00000160766.10	1	155183616	155197214	9.72641e-09	1.25551e-05	-0.213905	Adrenal_Schmitt2016, Bladder_Schmitt2016, Brain_astrocyte_ENCODE2012, Brain_microvascular_endothelial_cell_ENCODE2012, Brain_vascular_pericyte_ENCODE2012, Cortical_plate_neurons_Won_2016, Dorsolateral_Prefrontal_Cortex_Schmitt2016, GM12878_Rao2014, Germinal_zone_neurons_Won_2016, HMEC_Rao2014, HUVEC_Rao2014, HeLa_Rao2014, Hippocampus_Schmitt2016, IMR90_Dixon2012, IMR90_Jin2013, IMR90_Rao2014, K56…		TRUE	2451	3.18	Brain_Cerebellum	15.94	Muscle_Skeletal	0.5
	rs11264343	1	155199665	GBA	ENSG00000177628.11	1	155204243	155214490	2.5516e-05	0.0144457	-0.135576	Bladder_Schmitt2016, Brain_astrocyte_ENCODE2012, Brain_microvascular_endothelial_cell_ENCODE2012, Cortical_plate_neurons_Won_2016, GM12878_Rao2014, Germinal_zone_neurons_Won_2016, HMEC_Rao2014, HUVEC_Rao2014, HeLa_Rao2014, Hippocampus_Schmitt2016, IMR90_Dixon2012, IMR90_Jin2013, IMR90_Rao2014, K562_Rao2014, KBM7_Rao2014, Lung_Schmitt2016, NHEK_Rao2014, Neuronal_progenitor_Dixon2015, Pancreas_Schm…		TRUE	4578	18.64	Cells_Transformed_fibroblasts	48.97	Muscle_Skeletal	3.31
	rs3768566	1	155201063	THBS3	ENSG00000169231.9	1	155165379	155177708	6.47621e-05	0.0317612	0.131647	Adrenal_Schmitt2016, Bladder_Schmitt2016, Brain_astrocyte_ENCODE2012, Brain_microvascular_endothelial_cell_ENCODE2012, Cortical_plate_neurons_Won_2016, GM12878_Rao2014, Germinal_zone_neurons_Won_2016, HMEC_Rao2014, HUVEC_Rao2014, HeLa_Rao2014, IMR90_Dixon2012, IMR90_Jin2013, IMR90_Rao2014, K562_Rao2014, KBM7_Rao2014, NHEK_Rao2014, Pancreas_Schmitt2016, Right_Ventricle_Schmitt2016, Spleen_Schmitt2…		TRUE	23355	29.28	Uterus	91.34	Muscle_Skeletal	4.49
	rs3768566	1	155201063	GBAP1	ENSG00000160766.10	1	155183616	155197214	1.04753e-09	1.62016e-06	-0.219746	Adrenal_Schmitt2016, Bladder_Schmitt2016, Brain_astrocyte_ENCODE2012, Brain_microvascular_endothelial_cell_ENCODE2012, Brain_vascular_pericyte_ENCODE2012, Cortical_plate_neurons_Won_2016, Dorsolateral_Prefrontal_Cortex_Schmitt2016, GM12878_Rao2014, Germinal_zone_neurons_Won_2016, HMEC_Rao2014, HUVEC_Rao2014, HeLa_Rao2014, Hippocampus_Schmitt2016, IMR90_Dixon2012, IMR90_Jin2013, IMR90_Rao2014, K56…		TRUE	3849	3.18	Brain_Cerebellum	15.94	Muscle_Skeletal	0.5
	rs3768566	1	155201063	GBA	ENSG00000177628.11	1	155204243	155214490	2.29525e-05	0.013164	-0.132165	Bladder_Schmitt2016, Brain_astrocyte_ENCODE2012, Brain_microvascular_endothelial_cell_ENCODE2012, Cortical_plate_neurons_Won_2016, GM12878_Rao2014, Germinal_zone_neurons_Won_2016, HMEC_Rao2014, HUVEC_Rao2014, HeLa_Rao2014, Hippocampus_Schmitt2016, IMR90_Dixon2012, IMR90_Jin2013, IMR90_Rao2014, K562_Rao2014, KBM7_Rao2014, Lung_Schmitt2016, NHEK_Rao2014, Neuronal_progenitor_Dixon2015, Pancreas_Schm…		TRUE	3180	18.64	Cells_Transformed_fibroblasts	48.97	Muscle_Skeletal	3.31
	rs4043	1	155201189	THBS3	ENSG00000169231.9	1	155165379	155177708	4.13699e-05	0.0218081	0.135967	Adrenal_Schmitt2016, Bladder_Schmitt2016, Brain_astrocyte_ENCODE2012, Brain_microvascular_endothelial_cell_ENCODE2012, Cortical_plate_neurons_Won_2016, GM12878_Rao2014, Germinal_zone_neurons_Won_2016, HMEC_Rao2014, HUVEC_Rao2014, HeLa_Rao2014, IMR90_Dixon2012, IMR90_Jin2013, IMR90_Rao2014, K562_Rao2014, KBM7_Rao2014, NHEK_Rao2014, Pancreas_Schmitt2016, Right_Ventricle_Schmitt2016, Spleen_Schmitt2…		TRUE	23481	29.28	Uterus	91.34	Muscle_Skeletal	4.49
	rs4043	1	155201189	GBAP1	ENSG00000160766.10	1	155183616	155197214	9.73372e-09	1.25551e-05	-0.208876	Adrenal_Schmitt2016, Bladder_Schmitt2016, Brain_astrocyte_ENCODE2012, Brain_microvascular_endothelial_cell_ENCODE2012, Brain_vascular_pericyte_ENCODE2012, Cortical_plate_neurons_Won_2016, Dorsolateral_Prefrontal_Cortex_Schmitt2016, GM12878_Rao2014, Germinal_zone_neurons_Won_2016, HMEC_Rao2014, HUVEC_Rao2014, HeLa_Rao2014, Hippocampus_Schmitt2016, IMR90_Dixon2012, IMR90_Jin2013, IMR90_Rao2014, K56…		TRUE	3975	3.18	Brain_Cerebellum	15.94	Muscle_Skeletal	0.5
	rs4043	1	155201189	GBA	ENSG00000177628.11	1	155204243	155214490	5.19555e-05	0.0264366	-0.127412	Bladder_Schmitt2016, Brain_astrocyte_ENCODE2012, Brain_microvascular_endothelial_cell_ENCODE2012, Cortical_plate_neurons_Won_2016, GM12878_Rao2014, Germinal_zone_neurons_Won_2016, HMEC_Rao2014, HUVEC_Rao2014, HeLa_Rao2014, Hippocampus_Schmitt2016, IMR90_Dixon2012, IMR90_Jin2013, IMR90_Rao2014, K562_Rao2014, KBM7_Rao2014, Lung_Schmitt2016, NHEK_Rao2014, Neuronal_progenitor_Dixon2015, Pancreas_Schm…		TRUE	3054	18.64	Cells_Transformed_fibroblasts	48.97	Muscle_Skeletal	3.31
	rs1045253	1	155201234	THBS3	ENSG00000169231.9	1	155165379	155177708	4.43384e-05	0.0231123	0.135518	Adrenal_Schmitt2016, Bladder_Schmitt2016, Brain_astrocyte_ENCODE2012, Brain_microvascular_endothelial_cell_ENCODE2012, Cortical_plate_neurons_Won_2016, GM12878_Rao2014, Germinal_zone_neurons_Won_2016, HMEC_Rao2014, HUVEC_Rao2014, HeLa_Rao2014, IMR90_Dixon2012, IMR90_Jin2013, IMR90_Rao2014, K562_Rao2014, KBM7_Rao2014, NHEK_Rao2014, Pancreas_Schmitt2016, Right_Ventricle_Schmitt2016, Spleen_Schmitt2…		TRUE	23526	29.28	Uterus	91.34	Muscle_Skeletal	4.49
	rs1045253	1	155201234	GBAP1	ENSG00000160766.10	1	155183616	155197214	7.27838e-09	9.68377e-06	-0.210654	Adrenal_Schmitt2016, Bladder_Schmitt2016, Brain_astrocyte_ENCODE2012, Brain_microvascular_endothelial_cell_ENCODE2012, Brain_vascular_pericyte_ENCODE2012, Cortical_plate_neurons_Won_2016, Dorsolateral_Prefrontal_Cortex_Schmitt2016, GM12878_Rao2014, Germinal_zone_neurons_Won_2016, HMEC_Rao2014, HUVEC_Rao2014, HeLa_Rao2014, Hippocampus_Schmitt2016, IMR90_Dixon2012, IMR90_Jin2013, IMR90_Rao2014, K56…		TRUE	4020	3.18	Brain_Cerebellum	15.94	Muscle_Skeletal	0.5
	rs1045253	1	155201234	GBA	ENSG00000177628.11	1	155204243	155214490	6.89703e-05	0.0334633	-0.125433	Bladder_Schmitt2016, Brain_astrocyte_ENCODE2012, Brain_microvascular_endothelial_cell_ENCODE2012, Cortical_plate_neurons_Won_2016, GM12878_Rao2014, Germinal_zone_neurons_Won_2016, HMEC_Rao2014, HUVEC_Rao2014, HeLa_Rao2014, Hippocampus_Schmitt2016, IMR90_Dixon2012, IMR90_Jin2013, IMR90_Rao2014, K562_Rao2014, KBM7_Rao2014, Lung_Schmitt2016, NHEK_Rao2014, Neuronal_progenitor_Dixon2015, Pancreas_Schm…		TRUE	3009	18.64	Cells_Transformed_fibroblasts	48.97	Muscle_Skeletal	3.31
	rs28595322	1	155201992	THBS3	ENSG00000169231.9	1	155165379	155177708	5.48363e-05	0.027659	0.134331	Bladder_Schmitt2016, Brain_astrocyte_ENCODE2012, Brain_microvascular_endothelial_cell_ENCODE2012, Cortical_plate_neurons_Won_2016, Germinal_zone_neurons_Won_2016, HeLa_Rao2014, Hippocampus_Schmitt2016, IMR90_Dixon2012, IMR90_Jin2013, KBM7_Rao2014, SK-N-MC_ENCODE2012, SmallBowel_Schmitt2016, Spleen_Schmitt2016		TRUE	24284	29.28	Uterus	91.34	Muscle_Skeletal	4.49
	rs28595322	1	155201992	GBAP1	ENSG00000160766.10	1	155183616	155197214	4.38894e-09	6.02178e-06	-0.214184	Bladder_Schmitt2016, Brain_astrocyte_ENCODE2012, Brain_microvascular_endothelial_cell_ENCODE2012, Cortical_plate_neurons_Won_2016, Germinal_zone_neurons_Won_2016, Hippocampus_Schmitt2016, IMR90_Dixon2012, IMR90_Jin2013, Lung_Schmitt2016, Neuronal_progenitor_Dixon2015, Pancreas_Schmitt2016, SK-N-MC_ENCODE2012, SmallBowel_Schmitt2016, Spleen_Schmitt2016, hESC_Dixon2012, hESC_Jin2013		TRUE	4778	3.18	Brain_Cerebellum	15.94	Muscle_Skeletal	0.5
	rs28595322	1	155201992	GBA	ENSG00000177628.11	1	155204243	155214490	6.89164e-05	0.0334476	-0.125821	Adrenal_Schmitt2016, Bladder_Schmitt2016, Brain_astrocyte_ENCODE2012, Brain_microvascular_endothelial_cell_ENCODE2012, Brain_vascular_pericyte_ENCODE2012, Cortical_plate_neurons_Won_2016, Dorsolateral_Prefrontal_Cortex_Schmitt2016, Germinal_zone_neurons_Won_2016, Hippocampus_Schmitt2016, IMR90_Dixon2012, IMR90_Jin2013, Lung_Schmitt2016, Neuronal_progenitor_Dixon2015, Ovary_Schmitt2016, Pancreas_S…		TRUE	2251	18.64	Cells_Transformed_fibroblasts	48.97	Muscle_Skeletal	3.31
	rs10796940	1	155202688	THBS3	ENSG00000169231.9	1	155165379	155177708	5.00349e-05	0.0255779	0.134568	Bladder_Schmitt2016, Brain_astrocyte_ENCODE2012, Brain_microvascular_endothelial_cell_ENCODE2012, Cortical_plate_neurons_Won_2016, GM12878_Rao2014, Germinal_zone_neurons_Won_2016, HMEC_Rao2014, HUVEC_Rao2014, HeLa_Rao2014, Hippocampus_Schmitt2016, IMR90_Dixon2012, IMR90_Jin2013, IMR90_Rao2014, K562_Rao2014, KBM7_Rao2014, SK-N-MC_ENCODE2012, SmallBowel_Schmitt2016, Spleen_Schmitt2016		TRUE	24980	29.28	Uterus	91.34	Muscle_Skeletal	4.49
	rs10796940	1	155202688	GBAP1	ENSG00000160766.10	1	155183616	155197214	5.33727e-09	7.24151e-06	-0.212354	Bladder_Schmitt2016, Brain_astrocyte_ENCODE2012, Brain_microvascular_endothelial_cell_ENCODE2012, Cortical_plate_neurons_Won_2016, GM12878_Rao2014, Germinal_zone_neurons_Won_2016, HUVEC_Rao2014, HeLa_Rao2014, Hippocampus_Schmitt2016, IMR90_Dixon2012, IMR90_Jin2013, IMR90_Rao2014, K562_Rao2014, KBM7_Rao2014, Lung_Schmitt2016, NHEK_Rao2014, Neuronal_progenitor_Dixon2015, Pancreas_Schmitt2016, SK-N-…		TRUE	5474	3.18	Brain_Cerebellum	15.94	Muscle_Skeletal	0.5
	rs10796940	1	155202688	GBA	ENSG00000177628.11	1	155204243	155214490	4.57709e-05	0.0237239	-0.128334	Adrenal_Schmitt2016, Bladder_Schmitt2016, Brain_astrocyte_ENCODE2012, Brain_microvascular_endothelial_cell_ENCODE2012, Brain_vascular_pericyte_ENCODE2012, Cortical_plate_neurons_Won_2016, Dorsolateral_Prefrontal_Cortex_Schmitt2016, GM12878_Rao2014, Germinal_zone_neurons_Won_2016, HMEC_Rao2014, HUVEC_Rao2014, HeLa_Rao2014, Hippocampus_Schmitt2016, IMR90_Dixon2012, IMR90_Jin2013, IMR90_Rao2014, K56…		TRUE	1555	18.64	Cells_Transformed_fibroblasts	48.97	Muscle_Skeletal	3.31
	rs11264344	1	155203059	THBS3	ENSG00000169231.9	1	155165379	155177708	3.74291e-05	0.0200141	0.137552	Bladder_Schmitt2016, Brain_astrocyte_ENCODE2012, Brain_microvascular_endothelial_cell_ENCODE2012, Cortical_plate_neurons_Won_2016, GM12878_Rao2014, Germinal_zone_neurons_Won_2016, HMEC_Rao2014, HUVEC_Rao2014, HeLa_Rao2014, Hippocampus_Schmitt2016, IMR90_Dixon2012, IMR90_Jin2013, IMR90_Rao2014, K562_Rao2014, KBM7_Rao2014, SK-N-MC_ENCODE2012, SmallBowel_Schmitt2016, Spleen_Schmitt2016		TRUE	25351	29.28	Uterus	91.34	Muscle_Skeletal	4.49
	rs11264344	1	155203059	GBAP1	ENSG00000160766.10	1	155183616	155197214	3.41695e-08	4.05937e-05	-0.202688	Bladder_Schmitt2016, Brain_astrocyte_ENCODE2012, Brain_microvascular_endothelial_cell_ENCODE2012, Cortical_plate_neurons_Won_2016, GM12878_Rao2014, Germinal_zone_neurons_Won_2016, HUVEC_Rao2014, HeLa_Rao2014, Hippocampus_Schmitt2016, IMR90_Dixon2012, IMR90_Jin2013, IMR90_Rao2014, K562_Rao2014, KBM7_Rao2014, Lung_Schmitt2016, NHEK_Rao2014, Neuronal_progenitor_Dixon2015, Pancreas_Schmitt2016, SK-N-…		TRUE	5845	3.18	Brain_Cerebellum	15.94	Muscle_Skeletal	0.5
	rs9628662	1	155206340	THBS3	ENSG00000169231.9	1	155165379	155177708	4.13699e-05	0.0218081	0.135967	Bladder_Schmitt2016, Brain_astrocyte_ENCODE2012, Brain_microvascular_endothelial_cell_ENCODE2012, Cortical_plate_neurons_Won_2016, GM12878_Rao2014, Germinal_zone_neurons_Won_2016, HMEC_Rao2014, HUVEC_Rao2014, HeLa_Rao2014, Hippocampus_Schmitt2016, IMR90_Dixon2012, IMR90_Jin2013, IMR90_Rao2014, K562_Rao2014, KBM7_Rao2014, NHEK_Rao2014, SK-N-MC_ENCODE2012, SmallBowel_Schmitt2016, Spleen_Schmitt2016		TRUE	28632	29.28	Uterus	91.34	Muscle_Skeletal	4.49
	rs9628662	1	155206340	GBAP1	ENSG00000160766.10	1	155183616	155197214	9.73372e-09	1.25551e-05	-0.208876	Bladder_Schmitt2016, Brain_astrocyte_ENCODE2012, Brain_microvascular_endothelial_cell_ENCODE2012, Cortical_plate_neurons_Won_2016, GM12878_Rao2014, Germinal_zone_neurons_Won_2016, HMEC_Rao2014, HUVEC_Rao2014, HeLa_Rao2014, Hippocampus_Schmitt2016, IMR90_Dixon2012, IMR90_Jin2013, IMR90_Rao2014, K562_Rao2014, KBM7_Rao2014, Lung_Schmitt2016, NHEK_Rao2014, Neuronal_progenitor_Dixon2015, Pancreas_Schm…		TRUE	9126	3.18	Brain_Cerebellum	15.94	Muscle_Skeletal	0.5
	rs9628662	1	155206340	GBA	ENSG00000177628.11	1	155204243	155214490	5.19555e-05	0.0264366	-0.127412	Adrenal_Schmitt2016, Bladder_Schmitt2016, Brain_astrocyte_ENCODE2012, Brain_microvascular_endothelial_cell_ENCODE2012, Brain_vascular_pericyte_ENCODE2012, Cortical_plate_neurons_Won_2016, Dorsolateral_Prefrontal_Cortex_Schmitt2016, GM12878_Rao2014, Germinal_zone_neurons_Won_2016, HMEC_Rao2014, HUVEC_Rao2014, HeLa_Rao2014, Hippocampus_Schmitt2016, IMR90_Dixon2012, IMR90_Jin2013, IMR90_Rao2014, K56…		TRUE	0	18.64	Cells_Transformed_fibroblasts	48.97	Muscle_Skeletal	3.31
	rs762488	1	155207548	THBS3	ENSG00000169231.9	1	155165379	155177708	4.13699e-05	0.0218081	0.135967	Bladder_Schmitt2016, Brain_astrocyte_ENCODE2012, Brain_microvascular_endothelial_cell_ENCODE2012, Cortical_plate_neurons_Won_2016, GM12878_Rao2014, Germinal_zone_neurons_Won_2016, HeLa_Rao2014, Hippocampus_Schmitt2016, IMR90_Dixon2012, IMR90_Jin2013, IMR90_Rao2014, K562_Rao2014, KBM7_Rao2014, NHEK_Rao2014, SK-N-MC_ENCODE2012, SmallBowel_Schmitt2016, Spleen_Schmitt2016		TRUE	29840	29.28	Uterus	91.34	Muscle_Skeletal	4.49
	rs762488	1	155207548	GBAP1	ENSG00000160766.10	1	155183616	155197214	9.73372e-09	1.25551e-05	-0.208876	Bladder_Schmitt2016, Brain_astrocyte_ENCODE2012, Brain_microvascular_endothelial_cell_ENCODE2012, Cortical_plate_neurons_Won_2016, GM12878_Rao2014, Germinal_zone_neurons_Won_2016, HMEC_Rao2014, HUVEC_Rao2014, HeLa_Rao2014, Hippocampus_Schmitt2016, IMR90_Dixon2012, IMR90_Jin2013, IMR90_Rao2014, K562_Rao2014, KBM7_Rao2014, Lung_Schmitt2016, Neuronal_progenitor_Dixon2015, Pancreas_Schmitt2016, SK-N-…		TRUE	10334	3.18	Brain_Cerebellum	15.94	Muscle_Skeletal	0.5
	rs762488	1	155207548	GBA	ENSG00000177628.11	1	155204243	155214490	5.19555e-05	0.0264366	-0.127412	Adrenal_Schmitt2016, Bladder_Schmitt2016, Brain_astrocyte_ENCODE2012, Brain_microvascular_endothelial_cell_ENCODE2012, Brain_vascular_pericyte_ENCODE2012, Cortical_plate_neurons_Won_2016, Dorsolateral_Prefrontal_Cortex_Schmitt2016, GM12878_Rao2014, Germinal_zone_neurons_Won_2016, HMEC_Rao2014, HUVEC_Rao2014, HeLa_Rao2014, Hippocampus_Schmitt2016, IMR90_Dixon2012, IMR90_Jin2013, IMR90_Rao2014, K56…		TRUE	0	18.64	Cells_Transformed_fibroblasts	48.97	Muscle_Skeletal	3.31
	rs2009578	1	155207625	THBS3	ENSG00000169231.9	1	155165379	155177708	6.42428e-05	0.0315135	0.132528	Bladder_Schmitt2016, Brain_astrocyte_ENCODE2012, Brain_microvascular_endothelial_cell_ENCODE2012, Cortical_plate_neurons_Won_2016, GM12878_Rao2014, Germinal_zone_neurons_Won_2016, HeLa_Rao2014, Hippocampus_Schmitt2016, IMR90_Dixon2012, IMR90_Jin2013, IMR90_Rao2014, K562_Rao2014, KBM7_Rao2014, NHEK_Rao2014, SK-N-MC_ENCODE2012, SmallBowel_Schmitt2016, Spleen_Schmitt2016		TRUE	29917	29.28	Uterus	91.34	Muscle_Skeletal	4.49
	rs2009578	1	155207625	GBAP1	ENSG00000160766.10	1	155183616	155197214	4.1852e-08	4.85906e-05	-0.200023	Bladder_Schmitt2016, Brain_astrocyte_ENCODE2012, Brain_microvascular_endothelial_cell_ENCODE2012, Cortical_plate_neurons_Won_2016, GM12878_Rao2014, Germinal_zone_neurons_Won_2016, HMEC_Rao2014, HUVEC_Rao2014, HeLa_Rao2014, Hippocampus_Schmitt2016, IMR90_Dixon2012, IMR90_Jin2013, IMR90_Rao2014, K562_Rao2014, KBM7_Rao2014, Lung_Schmitt2016, Neuronal_progenitor_Dixon2015, Pancreas_Schmitt2016, SK-N-…		TRUE	10411	3.18	Brain_Cerebellum	15.94	Muscle_Skeletal	0.5
	rs2009578	1	155207625	GBA	ENSG00000177628.11	1	155204243	155214490	6.79574e-05	0.0330186	-0.125359	Adrenal_Schmitt2016, Bladder_Schmitt2016, Brain_astrocyte_ENCODE2012, Brain_microvascular_endothelial_cell_ENCODE2012, Brain_vascular_pericyte_ENCODE2012, Cortical_plate_neurons_Won_2016, Dorsolateral_Prefrontal_Cortex_Schmitt2016, GM12878_Rao2014, Germinal_zone_neurons_Won_2016, HMEC_Rao2014, HUVEC_Rao2014, HeLa_Rao2014, Hippocampus_Schmitt2016, IMR90_Dixon2012, IMR90_Jin2013, IMR90_Rao2014, K56…		TRUE	0	18.64	Cells_Transformed_fibroblasts	48.97	Muscle_Skeletal	3.31
	rs145066479	1	155207845	TPT1-AS1	ENSG00000170919.11	13	45915506	45965857	6.88549e-05	0.0334252	0.677825	IMR90_Dixon2012, IMR90_Jin2013		FALSE	NA	7.7	Testis	32.66	Muscle_Skeletal	1.53
	rs114452199	1	155209078	TPT1-AS1	ENSG00000170919.11	13	45915506	45965857	6.31694e-05	0.0310703	0.681258	IMR90_Dixon2012, IMR90_Jin2013		FALSE	NA	7.7	Testis	32.66	Muscle_Skeletal	1.53
	rs1800442	1	155212099	THBS3	ENSG00000169231.9	1	155165379	155177708	5.37716e-05	0.0271532	0.135018	Bladder_Schmitt2016, Brain_astrocyte_ENCODE2012, Cortical_plate_neurons_Won_2016, GM12878_Rao2014, Germinal_zone_neurons_Won_2016, HMEC_Rao2014, HeLa_Rao2014, IMR90_Dixon2012, IMR90_Jin2013, IMR90_Rao2014, K562_Rao2014, KBM7_Rao2014, Neuronal_progenitor_Dixon2015, Ovary_Schmitt2016, Spleen_Schmitt2016, hESC_Dixon2012, hESC_Jin2013		TRUE	34391	29.28	Uterus	91.34	Muscle_Skeletal	4.49
	rs1800442	1	155212099	GBAP1	ENSG00000160766.10	1	155183616	155197214	2.1974e-08	2.69809e-05	-0.205639	Cortical_plate_neurons_Won_2016, GM12878_Rao2014, Germinal_zone_neurons_Won_2016, HMEC_Rao2014, HeLa_Rao2014, IMR90_Dixon2012, IMR90_Jin2013, IMR90_Rao2014, K562_Rao2014, KBM7_Rao2014, Pancreas_Schmitt2016, Right_Ventricle_Schmitt2016, SK-N-MC_ENCODE2012, Spinal_cord_astrocyte_ENCODE2012, Spleen_Schmitt2016		TRUE	14885	3.18	Brain_Cerebellum	15.94	Muscle_Skeletal	0.5
	rs1800442	1	155212099	GBA	ENSG00000177628.11	1	155204243	155214490	7.45549e-05	0.0355752	-0.125749	Adrenal_Schmitt2016, Bladder_Schmitt2016, Brain_astrocyte_ENCODE2012, Brain_microvascular_endothelial_cell_ENCODE2012, Brain_vascular_pericyte_ENCODE2012, Cortical_plate_neurons_Won_2016, Dorsolateral_Prefrontal_Cortex_Schmitt2016, GM12878_Rao2014, Germinal_zone_neurons_Won_2016, HMEC_Rao2014, HUVEC_Rao2014, HeLa_Rao2014, Hippocampus_Schmitt2016, IMR90_Dixon2012, IMR90_Jin2013, IMR90_Rao2014, K56…		TRUE	0	18.64	Cells_Transformed_fibroblasts	48.97	Muscle_Skeletal	3.31
	rs3754485	1	155212210	THBS3	ENSG00000169231.9	1	155165379	155177708	5.96469e-05	0.0295962	0.13255	Bladder_Schmitt2016, Brain_astrocyte_ENCODE2012, Cortical_plate_neurons_Won_2016, GM12878_Rao2014, Germinal_zone_neurons_Won_2016, HMEC_Rao2014, HeLa_Rao2014, IMR90_Dixon2012, IMR90_Jin2013, IMR90_Rao2014, K562_Rao2014, KBM7_Rao2014, Neuronal_progenitor_Dixon2015, Ovary_Schmitt2016, Spleen_Schmitt2016, hESC_Dixon2012, hESC_Jin2013		TRUE	34502	29.28	Uterus	91.34	Muscle_Skeletal	4.49
	rs3754485	1	155212210	GBAP1	ENSG00000160766.10	1	155183616	155197214	1.80297e-09	2.65446e-06	-0.217277	Cortical_plate_neurons_Won_2016, GM12878_Rao2014, Germinal_zone_neurons_Won_2016, HMEC_Rao2014, HeLa_Rao2014, IMR90_Dixon2012, IMR90_Jin2013, IMR90_Rao2014, K562_Rao2014, KBM7_Rao2014, Pancreas_Schmitt2016, Right_Ventricle_Schmitt2016, SK-N-MC_ENCODE2012, Spinal_cord_astrocyte_ENCODE2012, Spleen_Schmitt2016		TRUE	14996	3.18	Brain_Cerebellum	15.94	Muscle_Skeletal	0.5
	rs3754485	1	155212210	GBA	ENSG00000177628.11	1	155204243	155214490	2.69279e-05	0.0151126	-0.131357	Adrenal_Schmitt2016, Bladder_Schmitt2016, Brain_astrocyte_ENCODE2012, Brain_microvascular_endothelial_cell_ENCODE2012, Brain_vascular_pericyte_ENCODE2012, Cortical_plate_neurons_Won_2016, Dorsolateral_Prefrontal_Cortex_Schmitt2016, GM12878_Rao2014, Germinal_zone_neurons_Won_2016, HMEC_Rao2014, HUVEC_Rao2014, HeLa_Rao2014, Hippocampus_Schmitt2016, IMR90_Dixon2012, IMR90_Jin2013, IMR90_Rao2014, K56…		TRUE	0	18.64	Cells_Transformed_fibroblasts	48.97	Muscle_Skeletal	3.31
	rs1800438	1	155212287	THBS3	ENSG00000169231.9	1	155165379	155177708	3.77376e-05	0.0201643	0.136731	Bladder_Schmitt2016, Brain_astrocyte_ENCODE2012, Cortical_plate_neurons_Won_2016, GM12878_Rao2014, Germinal_zone_neurons_Won_2016, HMEC_Rao2014, HUVEC_Rao2014, IMR90_Dixon2012, IMR90_Jin2013, IMR90_Rao2014, K562_Rao2014, Neuronal_progenitor_Dixon2015, Ovary_Schmitt2016, Spleen_Schmitt2016, hESC_Dixon2012, hESC_Jin2013		TRUE	34579	29.28	Uterus	91.34	Muscle_Skeletal	4.49
	rs1800438	1	155212287	GBAP1	ENSG00000160766.10	1	155183616	155197214	1.05958e-08	1.35794e-05	-0.20851	Cortical_plate_neurons_Won_2016, GM12878_Rao2014, Germinal_zone_neurons_Won_2016, HMEC_Rao2014, HeLa_Rao2014, IMR90_Dixon2012, IMR90_Jin2013, IMR90_Rao2014, K562_Rao2014, Pancreas_Schmitt2016, Right_Ventricle_Schmitt2016, SK-N-MC_ENCODE2012, Spinal_cord_astrocyte_ENCODE2012, Spleen_Schmitt2016		TRUE	15073	3.18	Brain_Cerebellum	15.94	Muscle_Skeletal	0.5
	rs1800438	1	155212287	GBA	ENSG00000177628.11	1	155204243	155214490	5.77902e-05	0.0288443	-0.126726	Adrenal_Schmitt2016, Bladder_Schmitt2016, Brain_astrocyte_ENCODE2012, Brain_microvascular_endothelial_cell_ENCODE2012, Brain_vascular_pericyte_ENCODE2012, Cortical_plate_neurons_Won_2016, Dorsolateral_Prefrontal_Cortex_Schmitt2016, GM12878_Rao2014, Germinal_zone_neurons_Won_2016, HMEC_Rao2014, HUVEC_Rao2014, HeLa_Rao2014, Hippocampus_Schmitt2016, IMR90_Dixon2012, IMR90_Jin2013, IMR90_Rao2014, K56…		TRUE	0	18.64	Cells_Transformed_fibroblasts	48.97	Muscle_Skeletal	3.31
	rs11264345	1	155213123	THBS3	ENSG00000169231.9	1	155165379	155177708	4.13699e-05	0.0218081	0.135967	Bladder_Schmitt2016, Brain_astrocyte_ENCODE2012, Cortical_plate_neurons_Won_2016, GM12878_Rao2014, Germinal_zone_neurons_Won_2016, HMEC_Rao2014, HUVEC_Rao2014, HeLa_Rao2014, IMR90_Dixon2012, IMR90_Jin2013, IMR90_Rao2014, K562_Rao2014, KBM7_Rao2014, NHEK_Rao2014, Neuronal_progenitor_Dixon2015, Ovary_Schmitt2016, Spleen_Schmitt2016, hESC_Dixon2012, hESC_Jin2013		TRUE	35415	29.28	Uterus	91.34	Muscle_Skeletal	4.49
	rs11264345	1	155213123	GBAP1	ENSG00000160766.10	1	155183616	155197214	9.73372e-09	1.25551e-05	-0.208876	Cortical_plate_neurons_Won_2016, GM12878_Rao2014, Germinal_zone_neurons_Won_2016, HMEC_Rao2014, HUVEC_Rao2014, HeLa_Rao2014, IMR90_Dixon2012, IMR90_Jin2013, IMR90_Rao2014, K562_Rao2014, KBM7_Rao2014, NHEK_Rao2014, Pancreas_Schmitt2016, Right_Ventricle_Schmitt2016, SK-N-MC_ENCODE2012, Spinal_cord_astrocyte_ENCODE2012, Spleen_Schmitt2016		TRUE	15909	3.18	Brain_Cerebellum	15.94	Muscle_Skeletal	0.5
	rs11264345	1	155213123	GBA	ENSG00000177628.11	1	155204243	155214490	5.19555e-05	0.0264366	-0.127412	Adrenal_Schmitt2016, Bladder_Schmitt2016, Brain_astrocyte_ENCODE2012, Brain_microvascular_endothelial_cell_ENCODE2012, Brain_vascular_pericyte_ENCODE2012, Cortical_plate_neurons_Won_2016, Dorsolateral_Prefrontal_Cortex_Schmitt2016, GM12878_Rao2014, Germinal_zone_neurons_Won_2016, HMEC_Rao2014, HUVEC_Rao2014, HeLa_Rao2014, Hippocampus_Schmitt2016, IMR90_Dixon2012, IMR90_Jin2013, IMR90_Rao2014, K56…		TRUE	0	18.64	Cells_Transformed_fibroblasts	48.97	Muscle_Skeletal	3.31
	rs10908459	1	155214065	THBS3	ENSG00000169231.9	1	155165379	155177708	7.99638e-05	0.03775	0.133422	Bladder_Schmitt2016, Brain_astrocyte_ENCODE2012, Cortical_plate_neurons_Won_2016, GM12878_Rao2014, Germinal_zone_neurons_Won_2016, HMEC_Rao2014, HeLa_Rao2014, IMR90_Dixon2012, IMR90_Jin2013, IMR90_Rao2014, K562_Rao2014, KBM7_Rao2014, NHEK_Rao2014, Neuronal_progenitor_Dixon2015, Ovary_Schmitt2016, Spleen_Schmitt2016, hESC_Dixon2012, hESC_Jin2013		TRUE	36357	29.28	Uterus	91.34	Muscle_Skeletal	4.49
	rs10908459	1	155214065	GBAP1	ENSG00000160766.10	1	155183616	155197214	1.15603e-07	0.000124175	-0.197529	Cortical_plate_neurons_Won_2016, GM12878_Rao2014, Germinal_zone_neurons_Won_2016, HMEC_Rao2014, HUVEC_Rao2014, HeLa_Rao2014, IMR90_Dixon2012, IMR90_Jin2013, IMR90_Rao2014, K562_Rao2014, NHEK_Rao2014, Pancreas_Schmitt2016, Right_Ventricle_Schmitt2016, SK-N-MC_ENCODE2012, Spinal_cord_astrocyte_ENCODE2012, Spleen_Schmitt2016		TRUE	16851	3.18	Brain_Cerebellum	15.94	Muscle_Skeletal	0.5
	rs10908459	1	155214065	GBA	ENSG00000177628.11	1	155204243	155214490	9.19579e-05	0.0421313	-0.125566	Adrenal_Schmitt2016, Bladder_Schmitt2016, Brain_astrocyte_ENCODE2012, Brain_microvascular_endothelial_cell_ENCODE2012, Brain_vascular_pericyte_ENCODE2012, Cortical_plate_neurons_Won_2016, Dorsolateral_Prefrontal_Cortex_Schmitt2016, GM12878_Rao2014, Germinal_zone_neurons_Won_2016, HMEC_Rao2014, HUVEC_Rao2014, HeLa_Rao2014, Hippocampus_Schmitt2016, IMR90_Dixon2012, IMR90_Jin2013, IMR90_Rao2014, K56…		TRUE	0	18.64	Cells_Transformed_fibroblasts	48.97	Muscle_Skeletal	3.31
	rs12034326	1	155214472	THBS3	ENSG00000169231.9	1	155165379	155177708	5.95778e-05	0.0295685	0.136128	Bladder_Schmitt2016, Brain_astrocyte_ENCODE2012, Cortical_plate_neurons_Won_2016, GM12878_Rao2014, Germinal_zone_neurons_Won_2016, HMEC_Rao2014, HUVEC_Rao2014, HeLa_Rao2014, IMR90_Dixon2012, IMR90_Jin2013, IMR90_Rao2014, K562_Rao2014, KBM7_Rao2014, NHEK_Rao2014, Neuronal_progenitor_Dixon2015, Ovary_Schmitt2016, Spleen_Schmitt2016, hESC_Dixon2012, hESC_Jin2013		TRUE	36764	29.28	Uterus	91.34	Muscle_Skeletal	4.49
	rs12034326	1	155214472	GBAP1	ENSG00000160766.10	1	155183616	155197214	2.00233e-07	0.000199112	-0.19454	Cortical_plate_neurons_Won_2016, GM12878_Rao2014, Germinal_zone_neurons_Won_2016, HMEC_Rao2014, HUVEC_Rao2014, HeLa_Rao2014, IMR90_Dixon2012, IMR90_Jin2013, IMR90_Rao2014, K562_Rao2014, KBM7_Rao2014, NHEK_Rao2014, Pancreas_Schmitt2016, Right_Ventricle_Schmitt2016, SK-N-MC_ENCODE2012, Spinal_cord_astrocyte_ENCODE2012, Spleen_Schmitt2016		TRUE	17258	3.18	Brain_Cerebellum	15.94	Muscle_Skeletal	0.5
	rs2075568	1	155218167	GBAP1	ENSG00000160766.10	1	155183616	155197214	5.12404e-06	0.00353979	-0.189829	Cortical_plate_neurons_Won_2016, GM12878_Rao2014, Germinal_zone_neurons_Won_2016, HMEC_Rao2014, HUVEC_Rao2014, HeLa_Rao2014, IMR90_Dixon2012, IMR90_Jin2013, IMR90_Rao2014, K562_Rao2014, KBM7_Rao2014, NHEK_Rao2014, Pancreas_Schmitt2016, Right_Ventricle_Schmitt2016, SK-N-MC_ENCODE2012, Spinal_cord_astrocyte_ENCODE2012, Spleen_Schmitt2016		TRUE	20953	3.18	Brain_Cerebellum	15.94	Muscle_Skeletal	0.5
	rs2075568	1	155218167	GBA	ENSG00000177628.11	1	155204243	155214490	1.82733e-05	0.010796	-0.15219	Adrenal_Schmitt2016, Bladder_Schmitt2016, Brain_astrocyte_ENCODE2012, Brain_microvascular_endothelial_cell_ENCODE2012, Brain_vascular_pericyte_ENCODE2012, Cortical_plate_neurons_Won_2016, Dorsolateral_Prefrontal_Cortex_Schmitt2016, GM12878_Rao2014, Germinal_zone_neurons_Won_2016, HMEC_Rao2014, HUVEC_Rao2014, HeLa_Rao2014, Hippocampus_Schmitt2016, IMR90_Dixon2012, IMR90_Jin2013, IMR90_Rao2014, K56…		TRUE	3677	18.64	Cells_Transformed_fibroblasts	48.97	Muscle_Skeletal	3.31
	rs2075568	1	155218167	RIT1	ENSG00000143622.6	1	155867599	155881195	3.92264e-05	0.0208584	-0.184639	Cortical_plate_neurons_Won_2016, GM12878_Rao2014, Germinal_zone_neurons_Won_2016, IMR90_Dixon2012, IMR90_Jin2013, Right_Ventricle_Schmitt2016		TRUE	649432	19.72	Cells_EBV-transformed_lymphocytes	32.42	Muscle_Skeletal	4.32
	rs734073	1	155218364	GBAP1	ENSG00000160766.10	1	155183616	155197214	2.66019e-05	0.0149602	-0.179741	Cortical_plate_neurons_Won_2016, GM12878_Rao2014, Germinal_zone_neurons_Won_2016, HMEC_Rao2014, HUVEC_Rao2014, HeLa_Rao2014, IMR90_Dixon2012, IMR90_Jin2013, IMR90_Rao2014, K562_Rao2014, KBM7_Rao2014, NHEK_Rao2014, Pancreas_Schmitt2016, Right_Ventricle_Schmitt2016, SK-N-MC_ENCODE2012, Spinal_cord_astrocyte_ENCODE2012, Spleen_Schmitt2016		TRUE	21150	3.18	Brain_Cerebellum	15.94	Muscle_Skeletal	0.5
	rs734073	1	155218364	GBA	ENSG00000177628.11	1	155204243	155214490	2.16156e-05	0.0124754	-0.15463	Adrenal_Schmitt2016, Bladder_Schmitt2016, Brain_astrocyte_ENCODE2012, Brain_microvascular_endothelial_cell_ENCODE2012, Brain_vascular_pericyte_ENCODE2012, Cortical_plate_neurons_Won_2016, Dorsolateral_Prefrontal_Cortex_Schmitt2016, GM12878_Rao2014, Germinal_zone_neurons_Won_2016, HMEC_Rao2014, HUVEC_Rao2014, HeLa_Rao2014, Hippocampus_Schmitt2016, IMR90_Dixon2012, IMR90_Jin2013, IMR90_Rao2014, K56…		TRUE	3874	18.64	Cells_Transformed_fibroblasts	48.97	Muscle_Skeletal	3.31
	rs734074	1	155218445	GBAP1	ENSG00000160766.10	1	155183616	155197214	5.12404e-06	0.00353979	-0.189829	Cortical_plate_neurons_Won_2016, GM12878_Rao2014, Germinal_zone_neurons_Won_2016, HMEC_Rao2014, HUVEC_Rao2014, HeLa_Rao2014, IMR90_Dixon2012, IMR90_Jin2013, IMR90_Rao2014, K562_Rao2014, KBM7_Rao2014, NHEK_Rao2014, Pancreas_Schmitt2016, Right_Ventricle_Schmitt2016, SK-N-MC_ENCODE2012, Spinal_cord_astrocyte_ENCODE2012, Spleen_Schmitt2016		TRUE	21231	3.18	Brain_Cerebellum	15.94	Muscle_Skeletal	0.5
	rs734074	1	155218445	GBA	ENSG00000177628.11	1	155204243	155214490	1.82733e-05	0.010796	-0.15219	Adrenal_Schmitt2016, Bladder_Schmitt2016, Brain_astrocyte_ENCODE2012, Brain_microvascular_endothelial_cell_ENCODE2012, Brain_vascular_pericyte_ENCODE2012, Cortical_plate_neurons_Won_2016, Dorsolateral_Prefrontal_Cortex_Schmitt2016, GM12878_Rao2014, Germinal_zone_neurons_Won_2016, HMEC_Rao2014, HUVEC_Rao2014, HeLa_Rao2014, Hippocampus_Schmitt2016, IMR90_Dixon2012, IMR90_Jin2013, IMR90_Rao2014, K56…		TRUE	3955	18.64	Cells_Transformed_fibroblasts	48.97	Muscle_Skeletal	3.31
	rs734074	1	155218445	RIT1	ENSG00000143622.6	1	155867599	155881195	3.92264e-05	0.0208584	-0.184639	Cortical_plate_neurons_Won_2016, GM12878_Rao2014, Germinal_zone_neurons_Won_2016, IMR90_Dixon2012, IMR90_Jin2013, Right_Ventricle_Schmitt2016		TRUE	649154	19.72	Cells_EBV-transformed_lymphocytes	32.42	Muscle_Skeletal	4.32
	rs1807042	1	155218677	GBAP1	ENSG00000160766.10	1	155183616	155197214	9.02375e-06	0.00584715	-0.185169	Cortical_plate_neurons_Won_2016, GM12878_Rao2014, Germinal_zone_neurons_Won_2016, HeLa_Rao2014, IMR90_Dixon2012, IMR90_Jin2013, Pancreas_Schmitt2016, Right_Ventricle_Schmitt2016, SK-N-MC_ENCODE2012, Spinal_cord_astrocyte_ENCODE2012, Spleen_Schmitt2016		TRUE	21463	3.18	Brain_Cerebellum	15.94	Muscle_Skeletal	0.5
	rs1807042	1	155218677	GBA	ENSG00000177628.11	1	155204243	155214490	1.94825e-05	0.011394	-0.151831	Adrenal_Schmitt2016, Bladder_Schmitt2016, Brain_astrocyte_ENCODE2012, Brain_microvascular_endothelial_cell_ENCODE2012, Brain_vascular_pericyte_ENCODE2012, Cortical_plate_neurons_Won_2016, Dorsolateral_Prefrontal_Cortex_Schmitt2016, GM12878_Rao2014, Germinal_zone_neurons_Won_2016, HeLa_Rao2014, Hippocampus_Schmitt2016, IMR90_Dixon2012, IMR90_Jin2013, IMR90_Rao2014, Lung_Schmitt2016, Neuronal_proge…		TRUE	4187	18.64	Cells_Transformed_fibroblasts	48.97	Muscle_Skeletal	3.31
	rs1807042	1	155218677	RIT1	ENSG00000143622.6	1	155867599	155881195	4.8572e-05	0.0249054	-0.18264	Cortical_plate_neurons_Won_2016, Germinal_zone_neurons_Won_2016, IMR90_Dixon2012, IMR90_Jin2013, Right_Ventricle_Schmitt2016		TRUE	648922	19.72	Cells_EBV-transformed_lymphocytes	32.42	Muscle_Skeletal	4.32
	rs1546818	1	155219206	GBAP1	ENSG00000160766.10	1	155183616	155197214	5.12404e-06	0.00353979	-0.189829	Cortical_plate_neurons_Won_2016, GM12878_Rao2014, Germinal_zone_neurons_Won_2016, HMEC_Rao2014, HeLa_Rao2014, IMR90_Dixon2012, IMR90_Jin2013, IMR90_Rao2014, K562_Rao2014, KBM7_Rao2014, NHEK_Rao2014, Pancreas_Schmitt2016, Right_Ventricle_Schmitt2016, SK-N-MC_ENCODE2012, Spinal_cord_astrocyte_ENCODE2012, Spleen_Schmitt2016		TRUE	21992	3.18	Brain_Cerebellum	15.94	Muscle_Skeletal	0.5
	rs1546818	1	155219206	GBA	ENSG00000177628.11	1	155204243	155214490	1.82733e-05	0.010796	-0.15219	Adrenal_Schmitt2016, Bladder_Schmitt2016, Brain_astrocyte_ENCODE2012, Brain_microvascular_endothelial_cell_ENCODE2012, Brain_vascular_pericyte_ENCODE2012, Cortical_plate_neurons_Won_2016, Dorsolateral_Prefrontal_Cortex_Schmitt2016, GM12878_Rao2014, Germinal_zone_neurons_Won_2016, HMEC_Rao2014, HUVEC_Rao2014, HeLa_Rao2014, Hippocampus_Schmitt2016, IMR90_Dixon2012, IMR90_Jin2013, IMR90_Rao2014, K56…		TRUE	4716	18.64	Cells_Transformed_fibroblasts	48.97	Muscle_Skeletal	3.31
	rs1546818	1	155219206	RIT1	ENSG00000143622.6	1	155867599	155881195	3.92264e-05	0.0208584	-0.184639	Cortical_plate_neurons_Won_2016, Germinal_zone_neurons_Won_2016, IMR90_Dixon2012, IMR90_Jin2013, K562_Rao2014, Right_Ventricle_Schmitt2016		TRUE	648393	19.72	Cells_EBV-transformed_lymphocytes	32.42	Muscle_Skeletal	4.32
	rs2361536	1	155219624	GBAP1	ENSG00000160766.10	1	155183616	155197214	1.16066e-05	0.00729274	-0.184921	Brain_astrocyte_ENCODE2012, Cortical_plate_neurons_Won_2016, GM12878_Rao2014, Germinal_zone_neurons_Won_2016, HUVEC_Rao2014, HeLa_Rao2014, Hippocampus_Schmitt2016, IMR90_Dixon2012, IMR90_Jin2013, IMR90_Rao2014, KBM7_Rao2014, NHEK_Rao2014, Right_Ventricle_Schmitt2016, Spleen_Schmitt2016, hESC_Dixon2012, hESC_Jin2013		TRUE	22410	3.18	Brain_Cerebellum	15.94	Muscle_Skeletal	0.5
	rs2361536	1	155219624	GBA	ENSG00000177628.11	1	155204243	155214490	3.41207e-05	0.0185109	-0.149042	Adrenal_Schmitt2016, Bladder_Schmitt2016, Brain_astrocyte_ENCODE2012, Brain_microvascular_endothelial_cell_ENCODE2012, Cortical_plate_neurons_Won_2016, Dorsolateral_Prefrontal_Cortex_Schmitt2016, GM12878_Rao2014, Germinal_zone_neurons_Won_2016, HMEC_Rao2014, HUVEC_Rao2014, HeLa_Rao2014, Hippocampus_Schmitt2016, IMR90_Dixon2012, IMR90_Jin2013, IMR90_Rao2014, K562_Rao2014, KBM7_Rao2014, Lung_Schmit…		TRUE	5134	18.64	Cells_Transformed_fibroblasts	48.97	Muscle_Skeletal	3.31
	rs2361536	1	155219624	RUSC1-AS1	ENSG00000225855.2	1	155286654	155291478	6.55738e-05	0.0320876	0.180934	Bladder_Schmitt2016, Brain_astrocyte_ENCODE2012, Brain_microvascular_endothelial_cell_ENCODE2012, Brain_vascular_pericyte_ENCODE2012, Cortical_plate_neurons_Won_2016, Dorsolateral_Prefrontal_Cortex_Schmitt2016, GM12878_Rao2014, Germinal_zone_neurons_Won_2016, HMEC_Rao2014, HUVEC_Rao2014, Hippocampus_Schmitt2016, IMR90_Dixon2012, IMR90_Jin2013, IMR90_Rao2014, K562_Rao2014, Lung_Schmitt2016, Neuron…		TRUE	67030	7.45	Cells_EBV-transformed_lymphocytes	23.5	Muscle_Skeletal	1.82
	rs2361536	1	155219624	RIT1	ENSG00000143622.6	1	155867599	155881195	5.60329e-05	0.0280884	-0.183104	Bladder_Schmitt2016, Cortical_plate_neurons_Won_2016, Germinal_zone_neurons_Won_2016, Hippocampus_Schmitt2016, IMR90_Dixon2012, IMR90_Jin2013, SK-N-MC_ENCODE2012, Spleen_Schmitt2016, hESC_Dixon2012, hESC_Jin2013		TRUE	647975	19.72	Cells_EBV-transformed_lymphocytes	32.42	Muscle_Skeletal	4.32
	rs741756	1	155219867	GBAP1	ENSG00000160766.10	1	155183616	155197214	4.37567e-06	0.00308662	-0.190889	Brain_astrocyte_ENCODE2012, Cortical_plate_neurons_Won_2016, GM12878_Rao2014, Germinal_zone_neurons_Won_2016, HMEC_Rao2014, HUVEC_Rao2014, HeLa_Rao2014, Hippocampus_Schmitt2016, IMR90_Dixon2012, IMR90_Jin2013, IMR90_Rao2014, K562_Rao2014, KBM7_Rao2014, NHEK_Rao2014, Right_Ventricle_Schmitt2016, Spleen_Schmitt2016, hESC_Dixon2012, hESC_Jin2013		TRUE	22653	3.18	Brain_Cerebellum	15.94	Muscle_Skeletal	0.5
	rs741756	1	155219867	GBA	ENSG00000177628.11	1	155204243	155214490	1.49818e-05	0.00911076	-0.153486	Adrenal_Schmitt2016, Bladder_Schmitt2016, Brain_astrocyte_ENCODE2012, Brain_microvascular_endothelial_cell_ENCODE2012, Cortical_plate_neurons_Won_2016, Dorsolateral_Prefrontal_Cortex_Schmitt2016, GM12878_Rao2014, Germinal_zone_neurons_Won_2016, HMEC_Rao2014, HUVEC_Rao2014, HeLa_Rao2014, Hippocampus_Schmitt2016, IMR90_Dixon2012, IMR90_Jin2013, IMR90_Rao2014, K562_Rao2014, KBM7_Rao2014, Lung_Schmit…		TRUE	5377	18.64	Cells_Transformed_fibroblasts	48.97	Muscle_Skeletal	3.31
	rs741756	1	155219867	RIT1	ENSG00000143622.6	1	155867599	155881195	2.52482e-05	0.0143275	-0.188748	Bladder_Schmitt2016, Cortical_plate_neurons_Won_2016, GM12878_Rao2014, Germinal_zone_neurons_Won_2016, Hippocampus_Schmitt2016, IMR90_Dixon2012, IMR90_Jin2013, KBM7_Rao2014, SK-N-MC_ENCODE2012, Spleen_Schmitt2016, hESC_Dixon2012, hESC_Jin2013		TRUE	647732	19.72	Cells_EBV-transformed_lymphocytes	32.42	Muscle_Skeletal	4.32
	rs2072647	1	155221836	GBAP1	ENSG00000160766.10	1	155183616	155197214	8.35838e-06	0.00545949	-0.183997	Brain_astrocyte_ENCODE2012, Cortical_plate_neurons_Won_2016, GM12878_Rao2014, Germinal_zone_neurons_Won_2016, HUVEC_Rao2014, HeLa_Rao2014, Hippocampus_Schmitt2016, IMR90_Dixon2012, IMR90_Jin2013, IMR90_Rao2014, K562_Rao2014, NHEK_Rao2014, Right_Ventricle_Schmitt2016, Spleen_Schmitt2016, hESC_Dixon2012, hESC_Jin2013		TRUE	24622	3.18	Brain_Cerebellum	15.94	Muscle_Skeletal	0.5
	rs2072647	1	155221836	GBA	ENSG00000177628.11	1	155204243	155214490	5.22963e-05	0.0265547	-0.142646	Adrenal_Schmitt2016, Bladder_Schmitt2016, Brain_astrocyte_ENCODE2012, Brain_microvascular_endothelial_cell_ENCODE2012, Cortical_plate_neurons_Won_2016, Dorsolateral_Prefrontal_Cortex_Schmitt2016, GM12878_Rao2014, Germinal_zone_neurons_Won_2016, HMEC_Rao2014, HUVEC_Rao2014, HeLa_Rao2014, Hippocampus_Schmitt2016, IMR90_Dixon2012, IMR90_Jin2013, IMR90_Rao2014, K562_Rao2014, KBM7_Rao2014, Lung_Schmit…		TRUE	7346	18.64	Cells_Transformed_fibroblasts	48.97	Muscle_Skeletal	3.31
	rs2072647	1	155221836	RUSC1-AS1	ENSG00000225855.2	1	155286654	155291478	7.07077e-05	0.0340686	0.176498	Bladder_Schmitt2016, Brain_astrocyte_ENCODE2012, Brain_microvascular_endothelial_cell_ENCODE2012, Brain_vascular_pericyte_ENCODE2012, Cortical_plate_neurons_Won_2016, Dorsolateral_Prefrontal_Cortex_Schmitt2016, GM12878_Rao2014, Germinal_zone_neurons_Won_2016, HMEC_Rao2014, HUVEC_Rao2014, HeLa_Rao2014, Hippocampus_Schmitt2016, IMR90_Dixon2012, IMR90_Jin2013, IMR90_Rao2014, K562_Rao2014, KBM7_Rao20…		TRUE	64818	7.45	Cells_EBV-transformed_lymphocytes	23.5	Muscle_Skeletal	1.82
	rs2072647	1	155221836	RIT1	ENSG00000143622.6	1	155867599	155881195	3.67512e-05	0.0197092	-0.183623	Bladder_Schmitt2016, Cortical_plate_neurons_Won_2016, Germinal_zone_neurons_Won_2016, HUVEC_Rao2014, Hippocampus_Schmitt2016, IMR90_Dixon2012, IMR90_Jin2013, SK-N-MC_ENCODE2012, Spleen_Schmitt2016, hESC_Dixon2012, hESC_Jin2013		TRUE	645763	19.72	Cells_EBV-transformed_lymphocytes	32.42	Muscle_Skeletal	4.32
	rs12748155	1	155222176	GBAP1	ENSG00000160766.10	1	155183616	155197214	2.51e-05	0.0142653	-0.176081	Brain_astrocyte_ENCODE2012, Cortical_plate_neurons_Won_2016, GM12878_Rao2014, Germinal_zone_neurons_Won_2016, HMEC_Rao2014, HUVEC_Rao2014, HeLa_Rao2014, Hippocampus_Schmitt2016, IMR90_Dixon2012, IMR90_Jin2013, K562_Rao2014, KBM7_Rao2014, Right_Ventricle_Schmitt2016, Spleen_Schmitt2016, hESC_Dixon2012, hESC_Jin2013		TRUE	24962	3.18	Brain_Cerebellum	15.94	Muscle_Skeletal	0.5
	rs12748155	1	155222176	RUSC1-AS1	ENSG00000225855.2	1	155286654	155291478	7.15179e-05	0.0343986	0.178127	Bladder_Schmitt2016, Brain_astrocyte_ENCODE2012, Brain_microvascular_endothelial_cell_ENCODE2012, Brain_vascular_pericyte_ENCODE2012, Cortical_plate_neurons_Won_2016, Dorsolateral_Prefrontal_Cortex_Schmitt2016, GM12878_Rao2014, Germinal_zone_neurons_Won_2016, HeLa_Rao2014, Hippocampus_Schmitt2016, IMR90_Dixon2012, IMR90_Jin2013, IMR90_Rao2014, Lung_Schmitt2016, NHEK_Rao2014, Neuronal_progenitor_D…		TRUE	64478	7.45	Cells_EBV-transformed_lymphocytes	23.5	Muscle_Skeletal	1.82
	rs12748155	1	155222176	RIT1	ENSG00000143622.6	1	155867599	155881195	6.00443e-05	0.0297544	-0.180461	Bladder_Schmitt2016, Cortical_plate_neurons_Won_2016, Germinal_zone_neurons_Won_2016, HMEC_Rao2014, Hippocampus_Schmitt2016, IMR90_Dixon2012, IMR90_Jin2013, KBM7_Rao2014, SK-N-MC_ENCODE2012, Spleen_Schmitt2016, hESC_Dixon2012, hESC_Jin2013		TRUE	645423	19.72	Cells_EBV-transformed_lymphocytes	32.42	Muscle_Skeletal	4.32
	rs61092432	1	155222728	GBAP1	ENSG00000160766.10	1	155183616	155197214	3.98912e-05	0.0211709	-0.171854	Brain_astrocyte_ENCODE2012, Cortical_plate_neurons_Won_2016, GM12878_Rao2014, Germinal_zone_neurons_Won_2016, HeLa_Rao2014, Hippocampus_Schmitt2016, IMR90_Dixon2012, IMR90_Jin2013, IMR90_Rao2014, K562_Rao2014, KBM7_Rao2014, Right_Ventricle_Schmitt2016, Spleen_Schmitt2016, hESC_Dixon2012, hESC_Jin2013		TRUE	25514	3.18	Brain_Cerebellum	15.94	Muscle_Skeletal	0.5
	rs61092432	1	155222728	RUSC1-AS1	ENSG00000225855.2	1	155286654	155291478	5.74697e-05	0.0287039	0.180432	Bladder_Schmitt2016, Brain_astrocyte_ENCODE2012, Brain_microvascular_endothelial_cell_ENCODE2012, Brain_vascular_pericyte_ENCODE2012, Cortical_plate_neurons_Won_2016, Dorsolateral_Prefrontal_Cortex_Schmitt2016, GM12878_Rao2014, Germinal_zone_neurons_Won_2016, HMEC_Rao2014, HeLa_Rao2014, Hippocampus_Schmitt2016, IMR90_Dixon2012, IMR90_Jin2013, IMR90_Rao2014, KBM7_Rao2014, Lung_Schmitt2016, Neurona…		TRUE	63926	7.45	Cells_EBV-transformed_lymphocytes	23.5	Muscle_Skeletal	1.82
	rs61092432	1	155222728	RIT1	ENSG00000143622.6	1	155867599	155881195	1.39421e-05	0.00857861	-0.194941	Bladder_Schmitt2016, Cortical_plate_neurons_Won_2016, GM12878_Rao2014, Germinal_zone_neurons_Won_2016, Hippocampus_Schmitt2016, IMR90_Dixon2012, IMR90_Jin2013, IMR90_Rao2014, SK-N-MC_ENCODE2012, Spleen_Schmitt2016, hESC_Dixon2012, hESC_Jin2013		TRUE	644871	19.72	Cells_EBV-transformed_lymphocytes	32.42	Muscle_Skeletal	4.32
	rs59352002	1	155222729	GBAP1	ENSG00000160766.10	1	155183616	155197214	3.19881e-05	0.0175709	-0.174549	Brain_astrocyte_ENCODE2012, Cortical_plate_neurons_Won_2016, GM12878_Rao2014, Germinal_zone_neurons_Won_2016, HeLa_Rao2014, Hippocampus_Schmitt2016, IMR90_Dixon2012, IMR90_Jin2013, IMR90_Rao2014, K562_Rao2014, KBM7_Rao2014, Right_Ventricle_Schmitt2016, Spleen_Schmitt2016, hESC_Dixon2012, hESC_Jin2013		TRUE	25515	3.18	Brain_Cerebellum	15.94	Muscle_Skeletal	0.5
	rs59352002	1	155222729	GBA	ENSG00000177628.11	1	155204243	155214490	7.2191e-05	0.0346616	-0.141991	Adrenal_Schmitt2016, Bladder_Schmitt2016, Brain_astrocyte_ENCODE2012, Brain_microvascular_endothelial_cell_ENCODE2012, Cortical_plate_neurons_Won_2016, Dorsolateral_Prefrontal_Cortex_Schmitt2016, GM12878_Rao2014, Germinal_zone_neurons_Won_2016, HMEC_Rao2014, HUVEC_Rao2014, Hippocampus_Schmitt2016, IMR90_Dixon2012, IMR90_Jin2013, IMR90_Rao2014, K562_Rao2014, Lung_Schmitt2016, NHEK_Rao2014, Neurona…		TRUE	8239	18.64	Cells_Transformed_fibroblasts	48.97	Muscle_Skeletal	3.31
	rs59352002	1	155222729	RUSC1-AS1	ENSG00000225855.2	1	155286654	155291478	5.55896e-05	0.0279044	0.181439	Bladder_Schmitt2016, Brain_astrocyte_ENCODE2012, Brain_microvascular_endothelial_cell_ENCODE2012, Brain_vascular_pericyte_ENCODE2012, Cortical_plate_neurons_Won_2016, Dorsolateral_Prefrontal_Cortex_Schmitt2016, GM12878_Rao2014, Germinal_zone_neurons_Won_2016, HMEC_Rao2014, HeLa_Rao2014, Hippocampus_Schmitt2016, IMR90_Dixon2012, IMR90_Jin2013, IMR90_Rao2014, KBM7_Rao2014, Lung_Schmitt2016, Neurona…		TRUE	63925	7.45	Cells_EBV-transformed_lymphocytes	23.5	Muscle_Skeletal	1.82
	rs59352002	1	155222729	RIT1	ENSG00000143622.6	1	155867599	155881195	2.10887e-05	0.0122002	-0.191673	Bladder_Schmitt2016, Cortical_plate_neurons_Won_2016, GM12878_Rao2014, Germinal_zone_neurons_Won_2016, Hippocampus_Schmitt2016, IMR90_Dixon2012, IMR90_Jin2013, IMR90_Rao2014, SK-N-MC_ENCODE2012, Spleen_Schmitt2016, hESC_Dixon2012, hESC_Jin2013		TRUE	644870	19.72	Cells_EBV-transformed_lymphocytes	32.42	Muscle_Skeletal	4.32
	rs147395794	1	155222823	FAM189B	ENSG00000160767.16	1	155216996	155225178	8.63511e-05	0.0401442	0.467425	Adrenal_Schmitt2016, Bladder_Schmitt2016, Brain_astrocyte_ENCODE2012, Brain_microvascular_endothelial_cell_ENCODE2012, Brain_vascular_pericyte_ENCODE2012, Cortical_plate_neurons_Won_2016, Dorsolateral_Prefrontal_Cortex_Schmitt2016, GM12878_Rao2014, Germinal_zone_neurons_Won_2016, HMEC_Rao2014, HUVEC_Rao2014, HeLa_Rao2014, Hippocampus_Schmitt2016, IMR90_Dixon2012, IMR90_Jin2013, IMR90_Rao2014, K56…		TRUE	0	21.47	Brain_Cerebellum	51.12	Whole_Blood	6.53
	rs11264346	1	155223006	GBAP1	ENSG00000160766.10	1	155183616	155197214	8.35838e-06	0.00545949	-0.183997	Brain_astrocyte_ENCODE2012, Cortical_plate_neurons_Won_2016, GM12878_Rao2014, Germinal_zone_neurons_Won_2016, HeLa_Rao2014, Hippocampus_Schmitt2016, IMR90_Dixon2012, IMR90_Jin2013, IMR90_Rao2014, KBM7_Rao2014, Right_Ventricle_Schmitt2016, Spleen_Schmitt2016, hESC_Dixon2012, hESC_Jin2013		TRUE	25792	3.18	Brain_Cerebellum	15.94	Muscle_Skeletal	0.5
	rs11264346	1	155223006	GBA	ENSG00000177628.11	1	155204243	155214490	5.22963e-05	0.0265547	-0.142646	Adrenal_Schmitt2016, Bladder_Schmitt2016, Brain_astrocyte_ENCODE2012, Brain_microvascular_endothelial_cell_ENCODE2012, Cortical_plate_neurons_Won_2016, Dorsolateral_Prefrontal_Cortex_Schmitt2016, GM12878_Rao2014, Germinal_zone_neurons_Won_2016, Hippocampus_Schmitt2016, IMR90_Dixon2012, IMR90_Jin2013, IMR90_Rao2014, K562_Rao2014, Lung_Schmitt2016, Neuronal_progenitor_Dixon2015, Ovary_Schmitt2016, …		TRUE	8516	18.64	Cells_Transformed_fibroblasts	48.97	Muscle_Skeletal	3.31
	rs11264346	1	155223006	RUSC1-AS1	ENSG00000225855.2	1	155286654	155291478	7.07077e-05	0.0340686	0.176498	Bladder_Schmitt2016, Brain_astrocyte_ENCODE2012, Brain_microvascular_endothelial_cell_ENCODE2012, Brain_vascular_pericyte_ENCODE2012, Cortical_plate_neurons_Won_2016, Dorsolateral_Prefrontal_Cortex_Schmitt2016, GM12878_Rao2014, Germinal_zone_neurons_Won_2016, HeLa_Rao2014, Hippocampus_Schmitt2016, IMR90_Dixon2012, IMR90_Jin2013, Lung_Schmitt2016, Neuronal_progenitor_Dixon2015, Pancreas_Schmitt201…		TRUE	63648	7.45	Cells_EBV-transformed_lymphocytes	23.5	Muscle_Skeletal	1.82
	rs11264346	1	155223006	RIT1	ENSG00000143622.6	1	155867599	155881195	3.67512e-05	0.0197092	-0.183623	Bladder_Schmitt2016, Cortical_plate_neurons_Won_2016, Germinal_zone_neurons_Won_2016, Hippocampus_Schmitt2016, IMR90_Dixon2012, IMR90_Jin2013, SK-N-MC_ENCODE2012, Spleen_Schmitt2016, hESC_Dixon2012, hESC_Jin2013		TRUE	644593	19.72	Cells_EBV-transformed_lymphocytes	32.42	Muscle_Skeletal	4.32
	rs2075566	1	155224090	GBAP1	ENSG00000160766.10	1	155183616	155197214	8.35838e-06	0.00545949	-0.183997	Brain_astrocyte_ENCODE2012, Cortical_plate_neurons_Won_2016, GM12878_Rao2014, Germinal_zone_neurons_Won_2016, HUVEC_Rao2014, HeLa_Rao2014, Hippocampus_Schmitt2016, IMR90_Dixon2012, IMR90_Jin2013, IMR90_Rao2014, K562_Rao2014, KBM7_Rao2014, Right_Ventricle_Schmitt2016, Spleen_Schmitt2016, hESC_Dixon2012, hESC_Jin2013		TRUE	26876	3.18	Brain_Cerebellum	15.94	Muscle_Skeletal	0.5
	rs2075566	1	155224090	GBA	ENSG00000177628.11	1	155204243	155214490	5.22963e-05	0.0265547	-0.142646	Adrenal_Schmitt2016, Bladder_Schmitt2016, Brain_astrocyte_ENCODE2012, Brain_microvascular_endothelial_cell_ENCODE2012, Cortical_plate_neurons_Won_2016, Dorsolateral_Prefrontal_Cortex_Schmitt2016, GM12878_Rao2014, Germinal_zone_neurons_Won_2016, HMEC_Rao2014, HUVEC_Rao2014, HeLa_Rao2014, Hippocampus_Schmitt2016, IMR90_Dixon2012, IMR90_Jin2013, IMR90_Rao2014, K562_Rao2014, KBM7_Rao2014, Lung_Schmit…		TRUE	9600	18.64	Cells_Transformed_fibroblasts	48.97	Muscle_Skeletal	3.31
	rs2075566	1	155224090	RUSC1-AS1	ENSG00000225855.2	1	155286654	155291478	7.07077e-05	0.0340686	0.176498	Bladder_Schmitt2016, Brain_astrocyte_ENCODE2012, Brain_microvascular_endothelial_cell_ENCODE2012, Brain_vascular_pericyte_ENCODE2012, Cortical_plate_neurons_Won_2016, Dorsolateral_Prefrontal_Cortex_Schmitt2016, GM12878_Rao2014, Germinal_zone_neurons_Won_2016, HMEC_Rao2014, HUVEC_Rao2014, HeLa_Rao2014, Hippocampus_Schmitt2016, IMR90_Dixon2012, IMR90_Jin2013, IMR90_Rao2014, K562_Rao2014, KBM7_Rao20…		TRUE	62564	7.45	Cells_EBV-transformed_lymphocytes	23.5	Muscle_Skeletal	1.82
	rs2075566	1	155224090	RIT1	ENSG00000143622.6	1	155867599	155881195	3.67512e-05	0.0197092	-0.183623	Bladder_Schmitt2016, Cortical_plate_neurons_Won_2016, GM12878_Rao2014, Germinal_zone_neurons_Won_2016, HUVEC_Rao2014, Hippocampus_Schmitt2016, IMR90_Dixon2012, IMR90_Jin2013, IMR90_Rao2014, SK-N-MC_ENCODE2012, Spleen_Schmitt2016, hESC_Dixon2012, hESC_Jin2013		TRUE	643509	19.72	Cells_EBV-transformed_lymphocytes	32.42	Muscle_Skeletal	4.32
	rs2242577	1	155224300	GBAP1	ENSG00000160766.10	1	155183616	155197214	8.35838e-06	0.00545949	-0.183997	Brain_astrocyte_ENCODE2012, Cortical_plate_neurons_Won_2016, GM12878_Rao2014, Germinal_zone_neurons_Won_2016, HUVEC_Rao2014, HeLa_Rao2014, Hippocampus_Schmitt2016, IMR90_Dixon2012, IMR90_Jin2013, IMR90_Rao2014, K562_Rao2014, KBM7_Rao2014, Right_Ventricle_Schmitt2016, Spleen_Schmitt2016, hESC_Dixon2012, hESC_Jin2013		TRUE	27086	3.18	Brain_Cerebellum	15.94	Muscle_Skeletal	0.5
	rs2242577	1	155224300	GBA	ENSG00000177628.11	1	155204243	155214490	5.22963e-05	0.0265547	-0.142646	Adrenal_Schmitt2016, Bladder_Schmitt2016, Brain_astrocyte_ENCODE2012, Brain_microvascular_endothelial_cell_ENCODE2012, Cortical_plate_neurons_Won_2016, Dorsolateral_Prefrontal_Cortex_Schmitt2016, GM12878_Rao2014, Germinal_zone_neurons_Won_2016, HMEC_Rao2014, HUVEC_Rao2014, HeLa_Rao2014, Hippocampus_Schmitt2016, IMR90_Dixon2012, IMR90_Jin2013, IMR90_Rao2014, K562_Rao2014, KBM7_Rao2014, Lung_Schmit…		TRUE	9810	18.64	Cells_Transformed_fibroblasts	48.97	Muscle_Skeletal	3.31
	rs2242577	1	155224300	RUSC1-AS1	ENSG00000225855.2	1	155286654	155291478	7.07077e-05	0.0340686	0.176498	Bladder_Schmitt2016, Brain_astrocyte_ENCODE2012, Brain_microvascular_endothelial_cell_ENCODE2012, Brain_vascular_pericyte_ENCODE2012, Cortical_plate_neurons_Won_2016, Dorsolateral_Prefrontal_Cortex_Schmitt2016, GM12878_Rao2014, Germinal_zone_neurons_Won_2016, HMEC_Rao2014, HUVEC_Rao2014, HeLa_Rao2014, Hippocampus_Schmitt2016, IMR90_Dixon2012, IMR90_Jin2013, IMR90_Rao2014, K562_Rao2014, KBM7_Rao20…		TRUE	62354	7.45	Cells_EBV-transformed_lymphocytes	23.5	Muscle_Skeletal	1.82
	rs2242577	1	155224300	RIT1	ENSG00000143622.6	1	155867599	155881195	3.67512e-05	0.0197092	-0.183623	Bladder_Schmitt2016, Cortical_plate_neurons_Won_2016, GM12878_Rao2014, Germinal_zone_neurons_Won_2016, HUVEC_Rao2014, Hippocampus_Schmitt2016, IMR90_Dixon2012, IMR90_Jin2013, IMR90_Rao2014, SK-N-MC_ENCODE2012, Spleen_Schmitt2016, hESC_Dixon2012, hESC_Jin2013		TRUE	643299	19.72	Cells_EBV-transformed_lymphocytes	32.42	Muscle_Skeletal	4.32
	rs145856717	1	155224828	FAM189B	ENSG00000160767.16	1	155216996	155225178	8.63511e-05	0.0401442	0.467425	Adrenal_Schmitt2016, Bladder_Schmitt2016, Brain_astrocyte_ENCODE2012, Brain_microvascular_endothelial_cell_ENCODE2012, Brain_vascular_pericyte_ENCODE2012, Cortical_plate_neurons_Won_2016, Dorsolateral_Prefrontal_Cortex_Schmitt2016, GM12878_Rao2014, Germinal_zone_neurons_Won_2016, HMEC_Rao2014, HUVEC_Rao2014, HeLa_Rao2014, Hippocampus_Schmitt2016, IMR90_Dixon2012, IMR90_Jin2013, IMR90_Rao2014, K56…		TRUE	0	21.47	Brain_Cerebellum	51.12	Whole_Blood	6.53
	rs114247459	1	155225196	FAM189B	ENSG00000160767.16	1	155216996	155225178	8.63511e-05	0.0401442	0.467425	Adrenal_Schmitt2016, Bladder_Schmitt2016, Brain_astrocyte_ENCODE2012, Brain_microvascular_endothelial_cell_ENCODE2012, Brain_vascular_pericyte_ENCODE2012, Cortical_plate_neurons_Won_2016, Dorsolateral_Prefrontal_Cortex_Schmitt2016, GM12878_Rao2014, Germinal_zone_neurons_Won_2016, HMEC_Rao2014, HUVEC_Rao2014, HeLa_Rao2014, Hippocampus_Schmitt2016, IMR90_Dixon2012, IMR90_Jin2013, IMR90_Rao2014, K56…		TRUE	18	21.47	Brain_Cerebellum	51.12	Whole_Blood	6.53
	rs9729564	1	155229221	GBAP1	ENSG00000160766.10	1	155183616	155197214	1.15763e-05	0.00727994	-0.176921	Brain_astrocyte_ENCODE2012, Cortical_plate_neurons_Won_2016, GM12878_Rao2014, Germinal_zone_neurons_Won_2016, HMEC_Rao2014, HUVEC_Rao2014, Hippocampus_Schmitt2016, IMR90_Dixon2012, IMR90_Jin2013, IMR90_Rao2014, K562_Rao2014, NHEK_Rao2014, Right_Ventricle_Schmitt2016, Spleen_Schmitt2016, hESC_Dixon2012, hESC_Jin2013		TRUE	32007	3.18	Brain_Cerebellum	15.94	Muscle_Skeletal	0.5
	rs9729564	1	155229221	RIT1	ENSG00000143622.6	1	155867599	155881195	9.10001e-05	0.0418035	-0.170288	Bladder_Schmitt2016, Cortical_plate_neurons_Won_2016, Germinal_zone_neurons_Won_2016, HMEC_Rao2014, Hippocampus_Schmitt2016, IMR90_Dixon2012, IMR90_Jin2013, SK-N-MC_ENCODE2012, Spleen_Schmitt2016, hESC_Dixon2012, hESC_Jin2013		TRUE	638378	19.72	Cells_EBV-transformed_lymphocytes	32.42	Muscle_Skeletal	4.32
	rs11264347	1	155229765	GBAP1	ENSG00000160766.10	1	155183616	155197214	2.60845e-05	0.0147296	-0.183675	Brain_astrocyte_ENCODE2012, Cortical_plate_neurons_Won_2016, GM12878_Rao2014, Germinal_zone_neurons_Won_2016, HMEC_Rao2014, HUVEC_Rao2014, HeLa_Rao2014, Hippocampus_Schmitt2016, IMR90_Dixon2012, IMR90_Jin2013, IMR90_Rao2014, K562_Rao2014, KBM7_Rao2014, NHEK_Rao2014, Right_Ventricle_Schmitt2016, Spleen_Schmitt2016, hESC_Dixon2012, hESC_Jin2013		TRUE	32551	3.18	Brain_Cerebellum	15.94	Muscle_Skeletal	0.5
	rs11264347	1	155229765	RUSC1-AS1	ENSG00000225855.2	1	155286654	155291478	2.61401e-05	0.0147496	0.196773	Bladder_Schmitt2016, Brain_astrocyte_ENCODE2012, Brain_microvascular_endothelial_cell_ENCODE2012, Brain_vascular_pericyte_ENCODE2012, Cortical_plate_neurons_Won_2016, Dorsolateral_Prefrontal_Cortex_Schmitt2016, GM12878_Rao2014, Germinal_zone_neurons_Won_2016, HMEC_Rao2014, HUVEC_Rao2014, HeLa_Rao2014, Hippocampus_Schmitt2016, IMR90_Dixon2012, IMR90_Jin2013, IMR90_Rao2014, K562_Rao2014, KBM7_Rao20…		TRUE	56889	7.45	Cells_EBV-transformed_lymphocytes	23.5	Muscle_Skeletal	1.82
	rs11264347	1	155229765	RIT1	ENSG00000143622.6	1	155867599	155881195	5.42613e-05	0.0273942	-0.189706	Bladder_Schmitt2016, Cortical_plate_neurons_Won_2016, GM12878_Rao2014, Germinal_zone_neurons_Won_2016, Hippocampus_Schmitt2016, IMR90_Dixon2012, IMR90_Jin2013, SK-N-MC_ENCODE2012, Spleen_Schmitt2016, hESC_Dixon2012, hESC_Jin2013		TRUE	637834	19.72	Cells_EBV-transformed_lymphocytes	32.42	Muscle_Skeletal	4.32
	rs11264348	1	155229914	GBAP1	ENSG00000160766.10	1	155183616	155197214	1.37694e-05	0.0084771	-0.175382	Brain_astrocyte_ENCODE2012, Cortical_plate_neurons_Won_2016, GM12878_Rao2014, Germinal_zone_neurons_Won_2016, HMEC_Rao2014, HUVEC_Rao2014, HeLa_Rao2014, Hippocampus_Schmitt2016, IMR90_Dixon2012, IMR90_Jin2013, IMR90_Rao2014, K562_Rao2014, KBM7_Rao2014, NHEK_Rao2014, Right_Ventricle_Schmitt2016, Spleen_Schmitt2016, hESC_Dixon2012, hESC_Jin2013		TRUE	32700	3.18	Brain_Cerebellum	15.94	Muscle_Skeletal	0.5
	rs1142287	1	155230130	GBAP1	ENSG00000160766.10	1	155183616	155197214	2.3676e-05	0.013533	-0.170817	Brain_astrocyte_ENCODE2012, Cortical_plate_neurons_Won_2016, GM12878_Rao2014, Germinal_zone_neurons_Won_2016, HMEC_Rao2014, HUVEC_Rao2014, HeLa_Rao2014, Hippocampus_Schmitt2016, IMR90_Dixon2012, IMR90_Jin2013, K562_Rao2014, KBM7_Rao2014, Right_Ventricle_Schmitt2016, Spleen_Schmitt2016, hESC_Dixon2012, hESC_Jin2013		TRUE	32916	3.18	Brain_Cerebellum	15.94	Muscle_Skeletal	0.5
	rs2242576	1	155231544	GBAP1	ENSG00000160766.10	1	155183616	155197214	1.29658e-05	0.00802962	-0.17701	Brain_astrocyte_ENCODE2012, Cortical_plate_neurons_Won_2016, GM12878_Rao2014, Germinal_zone_neurons_Won_2016, HeLa_Rao2014, Hippocampus_Schmitt2016, IMR90_Dixon2012, IMR90_Jin2013, IMR90_Rao2014, K562_Rao2014, KBM7_Rao2014, Right_Ventricle_Schmitt2016, Spleen_Schmitt2016, hESC_Dixon2012, hESC_Jin2013		TRUE	34330	3.18	Brain_Cerebellum	15.94	Muscle_Skeletal	0.5
	rs2242576	1	155231544	RIT1	ENSG00000143622.6	1	155867599	155881195	7.80792e-05	0.0369636	-0.172868	Bladder_Schmitt2016, Cortical_plate_neurons_Won_2016, GM12878_Rao2014, Germinal_zone_neurons_Won_2016, Hippocampus_Schmitt2016, IMR90_Dixon2012, IMR90_Jin2013, K562_Rao2014, KBM7_Rao2014, SK-N-MC_ENCODE2012, Spleen_Schmitt2016, hESC_Dixon2012, hESC_Jin2013		TRUE	636055	19.72	Cells_EBV-transformed_lymphocytes	32.42	Muscle_Skeletal	4.32
	rs1046188	1	155232073	GBAP1	ENSG00000160766.10	1	155183616	155197214	2.3676e-05	0.013533	-0.170817	Brain_astrocyte_ENCODE2012, Cortical_plate_neurons_Won_2016, GM12878_Rao2014, Germinal_zone_neurons_Won_2016, HMEC_Rao2014, HUVEC_Rao2014, HeLa_Rao2014, Hippocampus_Schmitt2016, IMR90_Dixon2012, IMR90_Jin2013, IMR90_Rao2014, K562_Rao2014, KBM7_Rao2014, Right_Ventricle_Schmitt2016, Spleen_Schmitt2016, hESC_Dixon2012, hESC_Jin2013		TRUE	34859	3.18	Brain_Cerebellum	15.94	Muscle_Skeletal	0.5
	rs1076556	1	155234820	GBAP1	ENSG00000160766.10	1	155183616	155197214	9.87703e-06	0.00634391	-0.177766	Brain_astrocyte_ENCODE2012, Cortical_plate_neurons_Won_2016, GM12878_Rao2014, Germinal_zone_neurons_Won_2016, HUVEC_Rao2014, HeLa_Rao2014, Hippocampus_Schmitt2016, IMR90_Dixon2012, IMR90_Jin2013, IMR90_Rao2014, K562_Rao2014, NHEK_Rao2014, Right_Ventricle_Schmitt2016, Spleen_Schmitt2016, hESC_Dixon2012, hESC_Jin2013		TRUE	37606	3.18	Brain_Cerebellum	15.94	Muscle_Skeletal	0.5
	rs1076556	1	155234820	RIT1	ENSG00000143622.6	1	155867599	155881195	6.18395e-05	0.0305049	-0.1737	Bladder_Schmitt2016, Cortical_plate_neurons_Won_2016, GM12878_Rao2014, Germinal_zone_neurons_Won_2016, HUVEC_Rao2014, Hippocampus_Schmitt2016, IMR90_Dixon2012, IMR90_Jin2013, K562_Rao2014, KBM7_Rao2014, SK-N-MC_ENCODE2012, Spleen_Schmitt2016, hESC_Dixon2012, hESC_Jin2013		TRUE	632779	19.72	Cells_EBV-transformed_lymphocytes	32.42	Muscle_Skeletal	4.32
Adrenal_Gland	rs28445596	1	155186728	THBS3	ENSG00000169231.9	1	155165379	155177708	2.91179e-08	3.49515e-05	0.247485	Brain_microvascular_endothelial_cell_ENCODE2012, Cortical_plate_neurons_Won_2016, Dorsolateral_Prefrontal_Cortex_Schmitt2016, GM12878_Rao2014, Germinal_zone_neurons_Won_2016, HMEC_Rao2014, HUVEC_Rao2014, HeLa_Rao2014, Hippocampus_Schmitt2016, IMR90_Dixon2012, IMR90_Jin2013, IMR90_Rao2014, K562_Rao2014, KBM7_Rao2014, NHEK_Rao2014, Right_Ventricle_Schmitt2016, Spleen_Schmitt2016, hESC_Dixon2012, hE…		TRUE	9020	15.8	Uterus	91.34	Muscle_Skeletal	4.49
	rs28445596	1	155186728	GBAP1	ENSG00000160766.10	1	155183616	155197214	2.35851e-13	6.41979e-10	-0.350387	Adrenal_Schmitt2016, Bladder_Schmitt2016, Brain_astrocyte_ENCODE2012, Brain_microvascular_endothelial_cell_ENCODE2012, Brain_vascular_pericyte_ENCODE2012, Cortical_plate_neurons_Won_2016, Dorsolateral_Prefrontal_Cortex_Schmitt2016, GM12878_Rao2014, Germinal_zone_neurons_Won_2016, HMEC_Rao2014, HUVEC_Rao2014, HeLa_Rao2014, Hippocampus_Schmitt2016, IMR90_Dixon2012, IMR90_Jin2013, IMR90_Rao2014, K56…		TRUE	0	4.38	Brain_Cerebellum	15.94	Muscle_Skeletal	0.5
	rs28445596	1	155186728	GBA	ENSG00000177628.11	1	155204243	155214490	3.43262e-06	0.00247463	-0.160607	Brain_microvascular_endothelial_cell_ENCODE2012, Cortical_plate_neurons_Won_2016, GM12878_Rao2014, Germinal_zone_neurons_Won_2016, HeLa_Rao2014, IMR90_Dixon2012, IMR90_Jin2013, IMR90_Rao2014, K562_Rao2014, NHEK_Rao2014, SK-N-MC_ENCODE2012, Spinal_cord_astrocyte_ENCODE2012, Spleen_Schmitt2016, hESC_Dixon2012, hESC_Jin2013		TRUE	17515	33.41	Cells_Transformed_fibroblasts	48.97	Muscle_Skeletal	3.31
	rs1057941	1	155186741	GBAP1	ENSG00000160766.10	1	155183616	155197214	2.68674e-10	4.48123e-07	-0.336617	Adrenal_Schmitt2016, Bladder_Schmitt2016, Brain_astrocyte_ENCODE2012, Brain_microvascular_endothelial_cell_ENCODE2012, Brain_vascular_pericyte_ENCODE2012, Cortical_plate_neurons_Won_2016, Dorsolateral_Prefrontal_Cortex_Schmitt2016, GM12878_Rao2014, Germinal_zone_neurons_Won_2016, HMEC_Rao2014, HUVEC_Rao2014, HeLa_Rao2014, Hippocampus_Schmitt2016, IMR90_Dixon2012, IMR90_Jin2013, IMR90_Rao2014, K56…		TRUE	0	4.38	Brain_Cerebellum	15.94	Muscle_Skeletal	0.5
	rs2990220	1	155190253	THBS3	ENSG00000169231.9	1	155165379	155177708	2.91179e-08	3.49515e-05	0.247485	Adrenal_Schmitt2016, Bladder_Schmitt2016, Brain_astrocyte_ENCODE2012, Brain_microvascular_endothelial_cell_ENCODE2012, Cortical_plate_neurons_Won_2016, GM12878_Rao2014, Germinal_zone_neurons_Won_2016, HMEC_Rao2014, HUVEC_Rao2014, HeLa_Rao2014, IMR90_Dixon2012, IMR90_Jin2013, IMR90_Rao2014, K562_Rao2014, KBM7_Rao2014, NHEK_Rao2014, Pancreas_Schmitt2016, Right_Ventricle_Schmitt2016, Spleen_Schmitt2…		TRUE	12545	15.8	Uterus	91.34	Muscle_Skeletal	4.49
	rs2990220	1	155190253	GBAP1	ENSG00000160766.10	1	155183616	155197214	2.35851e-13	6.41979e-10	-0.350387	Adrenal_Schmitt2016, Bladder_Schmitt2016, Brain_astrocyte_ENCODE2012, Brain_microvascular_endothelial_cell_ENCODE2012, Brain_vascular_pericyte_ENCODE2012, Cortical_plate_neurons_Won_2016, Dorsolateral_Prefrontal_Cortex_Schmitt2016, GM12878_Rao2014, Germinal_zone_neurons_Won_2016, HMEC_Rao2014, HUVEC_Rao2014, HeLa_Rao2014, Hippocampus_Schmitt2016, IMR90_Dixon2012, IMR90_Jin2013, IMR90_Rao2014, K56…		TRUE	0	4.38	Brain_Cerebellum	15.94	Muscle_Skeletal	0.5
	rs2990220	1	155190253	GBA	ENSG00000177628.11	1	155204243	155214490	3.43262e-06	0.00247463	-0.160607	Bladder_Schmitt2016, Brain_astrocyte_ENCODE2012, Brain_microvascular_endothelial_cell_ENCODE2012, Cortical_plate_neurons_Won_2016, GM12878_Rao2014, Germinal_zone_neurons_Won_2016, HMEC_Rao2014, HUVEC_Rao2014, HeLa_Rao2014, Hippocampus_Schmitt2016, IMR90_Dixon2012, IMR90_Jin2013, IMR90_Rao2014, K562_Rao2014, KBM7_Rao2014, Lung_Schmitt2016, NHEK_Rao2014, Neuronal_progenitor_Dixon2015, Pancreas_Schm…		TRUE	13990	33.41	Cells_Transformed_fibroblasts	48.97	Muscle_Skeletal	3.31
	rs497829	1	155193531	THBS3	ENSG00000169231.9	1	155165379	155177708	2.91179e-08	3.49515e-05	0.247485	Adrenal_Schmitt2016, Bladder_Schmitt2016, Brain_astrocyte_ENCODE2012, Brain_microvascular_endothelial_cell_ENCODE2012, Cortical_plate_neurons_Won_2016, GM12878_Rao2014, Germinal_zone_neurons_Won_2016, HMEC_Rao2014, HUVEC_Rao2014, HeLa_Rao2014, IMR90_Dixon2012, IMR90_Jin2013, IMR90_Rao2014, K562_Rao2014, KBM7_Rao2014, NHEK_Rao2014, Pancreas_Schmitt2016, Right_Ventricle_Schmitt2016, Spleen_Schmitt2…		TRUE	15823	15.8	Uterus	91.34	Muscle_Skeletal	4.49
	rs497829	1	155193531	GBAP1	ENSG00000160766.10	1	155183616	155197214	2.35851e-13	6.41979e-10	-0.350387	Adrenal_Schmitt2016, Bladder_Schmitt2016, Brain_astrocyte_ENCODE2012, Brain_microvascular_endothelial_cell_ENCODE2012, Brain_vascular_pericyte_ENCODE2012, Cortical_plate_neurons_Won_2016, Dorsolateral_Prefrontal_Cortex_Schmitt2016, GM12878_Rao2014, Germinal_zone_neurons_Won_2016, HMEC_Rao2014, HUVEC_Rao2014, HeLa_Rao2014, Hippocampus_Schmitt2016, IMR90_Dixon2012, IMR90_Jin2013, IMR90_Rao2014, K56…		TRUE	0	4.38	Brain_Cerebellum	15.94	Muscle_Skeletal	0.5
	rs497829	1	155193531	GBA	ENSG00000177628.11	1	155204243	155214490	3.43262e-06	0.00247463	-0.160607	Bladder_Schmitt2016, Brain_astrocyte_ENCODE2012, Brain_microvascular_endothelial_cell_ENCODE2012, Cortical_plate_neurons_Won_2016, GM12878_Rao2014, Germinal_zone_neurons_Won_2016, HMEC_Rao2014, HUVEC_Rao2014, HeLa_Rao2014, Hippocampus_Schmitt2016, IMR90_Dixon2012, IMR90_Jin2013, IMR90_Rao2014, K562_Rao2014, KBM7_Rao2014, Lung_Schmitt2016, NHEK_Rao2014, Neuronal_progenitor_Dixon2015, Pancreas_Schm…		TRUE	10712	33.41	Cells_Transformed_fibroblasts	48.97	Muscle_Skeletal	3.31
	rs2049805	1	155194979	THBS3	ENSG00000169231.9	1	155165379	155177708	2.91179e-08	3.49515e-05	0.247485	Adrenal_Schmitt2016, Bladder_Schmitt2016, Brain_astrocyte_ENCODE2012, Brain_microvascular_endothelial_cell_ENCODE2012, Cortical_plate_neurons_Won_2016, GM12878_Rao2014, Germinal_zone_neurons_Won_2016, HMEC_Rao2014, HUVEC_Rao2014, HeLa_Rao2014, IMR90_Dixon2012, IMR90_Jin2013, IMR90_Rao2014, K562_Rao2014, KBM7_Rao2014, NHEK_Rao2014, Pancreas_Schmitt2016, Right_Ventricle_Schmitt2016, Spleen_Schmitt2…		TRUE	17271	15.8	Uterus	91.34	Muscle_Skeletal	4.49
	rs2049805	1	155194979	GBAP1	ENSG00000160766.10	1	155183616	155197214	2.35851e-13	6.41979e-10	-0.350387	Adrenal_Schmitt2016, Bladder_Schmitt2016, Brain_astrocyte_ENCODE2012, Brain_microvascular_endothelial_cell_ENCODE2012, Brain_vascular_pericyte_ENCODE2012, Cortical_plate_neurons_Won_2016, Dorsolateral_Prefrontal_Cortex_Schmitt2016, GM12878_Rao2014, Germinal_zone_neurons_Won_2016, HMEC_Rao2014, HUVEC_Rao2014, HeLa_Rao2014, Hippocampus_Schmitt2016, IMR90_Dixon2012, IMR90_Jin2013, IMR90_Rao2014, K56…		TRUE	0	4.38	Brain_Cerebellum	15.94	Muscle_Skeletal	0.5
	rs2049805	1	155194979	GBA	ENSG00000177628.11	1	155204243	155214490	3.43262e-06	0.00247463	-0.160607	Bladder_Schmitt2016, Brain_astrocyte_ENCODE2012, Brain_microvascular_endothelial_cell_ENCODE2012, Cortical_plate_neurons_Won_2016, GM12878_Rao2014, Germinal_zone_neurons_Won_2016, HUVEC_Rao2014, HeLa_Rao2014, Hippocampus_Schmitt2016, IMR90_Dixon2012, IMR90_Jin2013, IMR90_Rao2014, K562_Rao2014, KBM7_Rao2014, Lung_Schmitt2016, NHEK_Rao2014, Neuronal_progenitor_Dixon2015, Pancreas_Schmitt2016, Right…		TRUE	9264	33.41	Cells_Transformed_fibroblasts	48.97	Muscle_Skeletal	3.31
	rs2974931	1	155195214	THBS3	ENSG00000169231.9	1	155165379	155177708	6.93202e-08	7.7531e-05	0.241777	Adrenal_Schmitt2016, Bladder_Schmitt2016, Brain_astrocyte_ENCODE2012, Brain_microvascular_endothelial_cell_ENCODE2012, Cortical_plate_neurons_Won_2016, GM12878_Rao2014, Germinal_zone_neurons_Won_2016, HeLa_Rao2014, IMR90_Dixon2012, IMR90_Jin2013, IMR90_Rao2014, K562_Rao2014, KBM7_Rao2014, Pancreas_Schmitt2016, Right_Ventricle_Schmitt2016, Spleen_Schmitt2016, hESC_Dixon2012, hESC_Jin2013		TRUE	17506	15.8	Uterus	91.34	Muscle_Skeletal	4.49
	rs2974931	1	155195214	RP11-263K19.4	ENSG00000231064.1	1	155166659	155175286	9.93476e-05	0.0449588	0.22862	Adrenal_Schmitt2016, Bladder_Schmitt2016, Brain_astrocyte_ENCODE2012, Brain_microvascular_endothelial_cell_ENCODE2012, Cortical_plate_neurons_Won_2016, GM12878_Rao2014, Germinal_zone_neurons_Won_2016, HeLa_Rao2014, IMR90_Dixon2012, IMR90_Jin2013, KBM7_Rao2014, Pancreas_Schmitt2016, Right_Ventricle_Schmitt2016, Spleen_Schmitt2016, hESC_Dixon2012, hESC_Jin2013		TRUE	19928	3.14	Pituitary	16.43	Heart_Left_Ventricle	0.58
	rs2974931	1	155195214	GBAP1	ENSG00000160766.10	1	155183616	155197214	4.5371e-13	1.16976e-09	-0.34756	Adrenal_Schmitt2016, Bladder_Schmitt2016, Brain_astrocyte_ENCODE2012, Brain_microvascular_endothelial_cell_ENCODE2012, Brain_vascular_pericyte_ENCODE2012, Cortical_plate_neurons_Won_2016, Dorsolateral_Prefrontal_Cortex_Schmitt2016, GM12878_Rao2014, Germinal_zone_neurons_Won_2016, HMEC_Rao2014, HUVEC_Rao2014, HeLa_Rao2014, Hippocampus_Schmitt2016, IMR90_Dixon2012, IMR90_Jin2013, IMR90_Rao2014, K56…		TRUE	0	4.38	Brain_Cerebellum	15.94	Muscle_Skeletal	0.5
	rs2974931	1	155195214	GBA	ENSG00000177628.11	1	155204243	155214490	2.01161e-06	0.00154018	-0.164386	Bladder_Schmitt2016, Brain_astrocyte_ENCODE2012, Brain_microvascular_endothelial_cell_ENCODE2012, Cortical_plate_neurons_Won_2016, Germinal_zone_neurons_Won_2016, HeLa_Rao2014, Hippocampus_Schmitt2016, IMR90_Dixon2012, IMR90_Jin2013, IMR90_Rao2014, Lung_Schmitt2016, Neuronal_progenitor_Dixon2015, Pancreas_Schmitt2016, Right_Ventricle_Schmitt2016, SK-N-MC_ENCODE2012, SmallBowel_Schmitt2016, Spleen…		TRUE	9029	33.41	Cells_Transformed_fibroblasts	48.97	Muscle_Skeletal	3.31
	rs2974930	1	155196716	THBS3	ENSG00000169231.9	1	155165379	155177708	2.91179e-08	3.49515e-05	0.247485	Adrenal_Schmitt2016, Bladder_Schmitt2016, Brain_astrocyte_ENCODE2012, Brain_microvascular_endothelial_cell_ENCODE2012, Cortical_plate_neurons_Won_2016, GM12878_Rao2014, Germinal_zone_neurons_Won_2016, HMEC_Rao2014, HeLa_Rao2014, IMR90_Dixon2012, IMR90_Jin2013, IMR90_Rao2014, K562_Rao2014, NHEK_Rao2014, Pancreas_Schmitt2016, Right_Ventricle_Schmitt2016, Spleen_Schmitt2016, hESC_Dixon2012, hESC_Jin…		TRUE	19008	15.8	Uterus	91.34	Muscle_Skeletal	4.49
	rs2974930	1	155196716	GBAP1	ENSG00000160766.10	1	155183616	155197214	2.35851e-13	6.41979e-10	-0.350387	Adrenal_Schmitt2016, Bladder_Schmitt2016, Brain_astrocyte_ENCODE2012, Brain_microvascular_endothelial_cell_ENCODE2012, Brain_vascular_pericyte_ENCODE2012, Cortical_plate_neurons_Won_2016, Dorsolateral_Prefrontal_Cortex_Schmitt2016, GM12878_Rao2014, Germinal_zone_neurons_Won_2016, HMEC_Rao2014, HUVEC_Rao2014, HeLa_Rao2014, Hippocampus_Schmitt2016, IMR90_Dixon2012, IMR90_Jin2013, IMR90_Rao2014, K56…		TRUE	0	4.38	Brain_Cerebellum	15.94	Muscle_Skeletal	0.5
	rs2974930	1	155196716	GBA	ENSG00000177628.11	1	155204243	155214490	3.43262e-06	0.00247463	-0.160607	Bladder_Schmitt2016, Brain_astrocyte_ENCODE2012, Brain_microvascular_endothelial_cell_ENCODE2012, Cortical_plate_neurons_Won_2016, GM12878_Rao2014, Germinal_zone_neurons_Won_2016, HeLa_Rao2014, Hippocampus_Schmitt2016, IMR90_Dixon2012, IMR90_Jin2013, K562_Rao2014, Lung_Schmitt2016, Neuronal_progenitor_Dixon2015, Pancreas_Schmitt2016, Right_Ventricle_Schmitt2016, SK-N-MC_ENCODE2012, SmallBowel_Sch…		TRUE	7527	33.41	Cells_Transformed_fibroblasts	48.97	Muscle_Skeletal	3.31
	rs2974929	1	155197267	THBS3	ENSG00000169231.9	1	155165379	155177708	6.14122e-08	6.96437e-05	0.241733	Adrenal_Schmitt2016, Bladder_Schmitt2016, Brain_astrocyte_ENCODE2012, Brain_microvascular_endothelial_cell_ENCODE2012, Cortical_plate_neurons_Won_2016, GM12878_Rao2014, Germinal_zone_neurons_Won_2016, HMEC_Rao2014, HUVEC_Rao2014, HeLa_Rao2014, IMR90_Dixon2012, IMR90_Jin2013, IMR90_Rao2014, K562_Rao2014, KBM7_Rao2014, NHEK_Rao2014, Pancreas_Schmitt2016, Right_Ventricle_Schmitt2016, Spleen_Schmitt2…		TRUE	19559	15.8	Uterus	91.34	Muscle_Skeletal	4.49
	rs2974929	1	155197267	GBAP1	ENSG00000160766.10	1	155183616	155197214	1.07087e-14	3.63571e-11	-0.365193	Adrenal_Schmitt2016, Bladder_Schmitt2016, Brain_astrocyte_ENCODE2012, Brain_microvascular_endothelial_cell_ENCODE2012, Brain_vascular_pericyte_ENCODE2012, Cortical_plate_neurons_Won_2016, Dorsolateral_Prefrontal_Cortex_Schmitt2016, GM12878_Rao2014, Germinal_zone_neurons_Won_2016, HMEC_Rao2014, HUVEC_Rao2014, HeLa_Rao2014, Hippocampus_Schmitt2016, IMR90_Dixon2012, IMR90_Jin2013, IMR90_Rao2014, K56…		TRUE	53	4.38	Brain_Cerebellum	15.94	Muscle_Skeletal	0.5
	rs2974929	1	155197267	GBA	ENSG00000177628.11	1	155204243	155214490	1.5854e-06	0.00126133	-0.165281	Bladder_Schmitt2016, Brain_astrocyte_ENCODE2012, Brain_microvascular_endothelial_cell_ENCODE2012, Cortical_plate_neurons_Won_2016, GM12878_Rao2014, Germinal_zone_neurons_Won_2016, HMEC_Rao2014, HUVEC_Rao2014, HeLa_Rao2014, Hippocampus_Schmitt2016, IMR90_Dixon2012, IMR90_Jin2013, IMR90_Rao2014, K562_Rao2014, KBM7_Rao2014, Lung_Schmitt2016, NHEK_Rao2014, Neuronal_progenitor_Dixon2015, Pancreas_Schm…		TRUE	6976	33.41	Cells_Transformed_fibroblasts	48.97	Muscle_Skeletal	3.31
	rs2990245	1	155197461	THBS3	ENSG00000169231.9	1	155165379	155177708	8.77677e-08	9.59647e-05	0.237482	Adrenal_Schmitt2016, Bladder_Schmitt2016, Brain_astrocyte_ENCODE2012, Brain_microvascular_endothelial_cell_ENCODE2012, Cortical_plate_neurons_Won_2016, GM12878_Rao2014, Germinal_zone_neurons_Won_2016, HMEC_Rao2014, HUVEC_Rao2014, HeLa_Rao2014, IMR90_Dixon2012, IMR90_Jin2013, IMR90_Rao2014, K562_Rao2014, KBM7_Rao2014, NHEK_Rao2014, Pancreas_Schmitt2016, Right_Ventricle_Schmitt2016, Spleen_Schmitt2…		TRUE	19753	15.8	Uterus	91.34	Muscle_Skeletal	4.49
	rs2990245	1	155197461	GBAP1	ENSG00000160766.10	1	155183616	155197214	1.49041e-13	4.24628e-10	-0.349623	Adrenal_Schmitt2016, Bladder_Schmitt2016, Brain_astrocyte_ENCODE2012, Brain_microvascular_endothelial_cell_ENCODE2012, Brain_vascular_pericyte_ENCODE2012, Cortical_plate_neurons_Won_2016, Dorsolateral_Prefrontal_Cortex_Schmitt2016, GM12878_Rao2014, Germinal_zone_neurons_Won_2016, HMEC_Rao2014, HUVEC_Rao2014, HeLa_Rao2014, Hippocampus_Schmitt2016, IMR90_Dixon2012, IMR90_Jin2013, IMR90_Rao2014, K56…		TRUE	247	4.38	Brain_Cerebellum	15.94	Muscle_Skeletal	0.5
	rs2990245	1	155197461	GBA	ENSG00000177628.11	1	155204243	155214490	6.11632e-06	0.00413521	-0.155337	Bladder_Schmitt2016, Brain_astrocyte_ENCODE2012, Brain_microvascular_endothelial_cell_ENCODE2012, Cortical_plate_neurons_Won_2016, GM12878_Rao2014, Germinal_zone_neurons_Won_2016, HMEC_Rao2014, HUVEC_Rao2014, HeLa_Rao2014, Hippocampus_Schmitt2016, IMR90_Dixon2012, IMR90_Jin2013, IMR90_Rao2014, K562_Rao2014, KBM7_Rao2014, Lung_Schmitt2016, NHEK_Rao2014, Neuronal_progenitor_Dixon2015, Pancreas_Schm…		TRUE	6782	33.41	Cells_Transformed_fibroblasts	48.97	Muscle_Skeletal	3.31
	rs2990246	1	155197601	GBAP1	ENSG00000160766.10	1	155183616	155197214	4.06649e-08	4.74128e-05	-0.312121	Adrenal_Schmitt2016, Bladder_Schmitt2016, Brain_astrocyte_ENCODE2012, Brain_microvascular_endothelial_cell_ENCODE2012, Brain_vascular_pericyte_ENCODE2012, Cortical_plate_neurons_Won_2016, Dorsolateral_Prefrontal_Cortex_Schmitt2016, GM12878_Rao2014, Germinal_zone_neurons_Won_2016, HMEC_Rao2014, HUVEC_Rao2014, HeLa_Rao2014, Hippocampus_Schmitt2016, IMR90_Dixon2012, IMR90_Jin2013, IMR90_Rao2014, K56…		TRUE	387	4.38	Brain_Cerebellum	15.94	Muscle_Skeletal	0.5
	rs11580040	1	155198221	THBS3	ENSG00000169231.9	1	155165379	155177708	5.78709e-05	0.0288714	0.303575	Adrenal_Schmitt2016, Bladder_Schmitt2016, Brain_astrocyte_ENCODE2012, Brain_microvascular_endothelial_cell_ENCODE2012, Cortical_plate_neurons_Won_2016, GM12878_Rao2014, Germinal_zone_neurons_Won_2016, HMEC_Rao2014, HeLa_Rao2014, IMR90_Dixon2012, IMR90_Jin2013, IMR90_Rao2014, K562_Rao2014, KBM7_Rao2014, Pancreas_Schmitt2016, Right_Ventricle_Schmitt2016, Spleen_Schmitt2016, hESC_Dixon2012, hESC_Jin…		TRUE	20513	15.8	Uterus	91.34	Muscle_Skeletal	4.49
	rs112935939	1	155198264	THBS3	ENSG00000169231.9	1	155165379	155177708	5.78709e-05	0.0288714	0.303575	Adrenal_Schmitt2016, Bladder_Schmitt2016, Brain_astrocyte_ENCODE2012, Brain_microvascular_endothelial_cell_ENCODE2012, Cortical_plate_neurons_Won_2016, GM12878_Rao2014, Germinal_zone_neurons_Won_2016, HMEC_Rao2014, HeLa_Rao2014, IMR90_Dixon2012, IMR90_Jin2013, IMR90_Rao2014, K562_Rao2014, KBM7_Rao2014, Pancreas_Schmitt2016, Right_Ventricle_Schmitt2016, Spleen_Schmitt2016, hESC_Dixon2012, hESC_Jin…		TRUE	20556	15.8	Uterus	91.34	Muscle_Skeletal	4.49
	rs12407919	1	155199314	THBS3	ENSG00000169231.9	1	155165379	155177708	5.38709e-08	6.1729e-05	0.258353	Adrenal_Schmitt2016, Bladder_Schmitt2016, Brain_astrocyte_ENCODE2012, Brain_microvascular_endothelial_cell_ENCODE2012, Cortical_plate_neurons_Won_2016, GM12878_Rao2014, Germinal_zone_neurons_Won_2016, HMEC_Rao2014, HUVEC_Rao2014, HeLa_Rao2014, IMR90_Dixon2012, IMR90_Jin2013, IMR90_Rao2014, K562_Rao2014, KBM7_Rao2014, Pancreas_Schmitt2016, Right_Ventricle_Schmitt2016, Spleen_Schmitt2016, hESC_Dixo…		TRUE	21606	15.8	Uterus	91.34	Muscle_Skeletal	4.49
	rs12407919	1	155199314	GBAP1	ENSG00000160766.10	1	155183616	155197214	1.88572e-05	0.0111141	-0.231184	Adrenal_Schmitt2016, Bladder_Schmitt2016, Brain_astrocyte_ENCODE2012, Brain_microvascular_endothelial_cell_ENCODE2012, Brain_vascular_pericyte_ENCODE2012, Cortical_plate_neurons_Won_2016, Dorsolateral_Prefrontal_Cortex_Schmitt2016, GM12878_Rao2014, Germinal_zone_neurons_Won_2016, HMEC_Rao2014, HUVEC_Rao2014, HeLa_Rao2014, Hippocampus_Schmitt2016, IMR90_Dixon2012, IMR90_Jin2013, IMR90_Rao2014, K56…		TRUE	2100	4.38	Brain_Cerebellum	15.94	Muscle_Skeletal	0.5
	rs12407919	1	155199314	GBA	ENSG00000177628.11	1	155204243	155214490	7.41356e-05	0.0354059	-0.147166	Bladder_Schmitt2016, Brain_astrocyte_ENCODE2012, Brain_microvascular_endothelial_cell_ENCODE2012, Cortical_plate_neurons_Won_2016, GM12878_Rao2014, Germinal_zone_neurons_Won_2016, HMEC_Rao2014, HUVEC_Rao2014, HeLa_Rao2014, Hippocampus_Schmitt2016, IMR90_Dixon2012, IMR90_Jin2013, IMR90_Rao2014, K562_Rao2014, KBM7_Rao2014, Lung_Schmitt2016, NHEK_Rao2014, Neuronal_progenitor_Dixon2015, Pancreas_Schm…		TRUE	4929	33.41	Cells_Transformed_fibroblasts	48.97	Muscle_Skeletal	3.31
	rs11264343	1	155199665	EFNA3	ENSG00000143590.9	1	155051348	155060014	9.36979e-05	0.0428434	-0.297996	Brain_astrocyte_ENCODE2012, Cortical_plate_neurons_Won_2016, GM12878_Rao2014, Germinal_zone_neurons_Won_2016, HUVEC_Rao2014, HeLa_Rao2014, Hippocampus_Schmitt2016, IMR90_Dixon2012, IMR90_Jin2013, IMR90_Rao2014, K562_Rao2014, Lung_Schmitt2016, Spleen_Schmitt2016, hESC_Dixon2012		TRUE	139651	2.94	Skin_Sun_Exposed_Lower_leg	165.3	Muscle_Skeletal	0.38
	rs11264343	1	155199665	THBS3	ENSG00000169231.9	1	155165379	155177708	1.9715e-07	0.00019658	0.25032	Adrenal_Schmitt2016, Bladder_Schmitt2016, Brain_astrocyte_ENCODE2012, Brain_microvascular_endothelial_cell_ENCODE2012, Cortical_plate_neurons_Won_2016, GM12878_Rao2014, Germinal_zone_neurons_Won_2016, HMEC_Rao2014, HUVEC_Rao2014, HeLa_Rao2014, IMR90_Dixon2012, IMR90_Jin2013, IMR90_Rao2014, K562_Rao2014, KBM7_Rao2014, Pancreas_Schmitt2016, Right_Ventricle_Schmitt2016, Spleen_Schmitt2016, hESC_Dixo…		TRUE	21957	15.8	Uterus	91.34	Muscle_Skeletal	4.49
	rs11264343	1	155199665	GBAP1	ENSG00000160766.10	1	155183616	155197214	2.69376e-06	0.00199299	-0.254054	Adrenal_Schmitt2016, Bladder_Schmitt2016, Brain_astrocyte_ENCODE2012, Brain_microvascular_endothelial_cell_ENCODE2012, Brain_vascular_pericyte_ENCODE2012, Cortical_plate_neurons_Won_2016, Dorsolateral_Prefrontal_Cortex_Schmitt2016, GM12878_Rao2014, Germinal_zone_neurons_Won_2016, HMEC_Rao2014, HUVEC_Rao2014, HeLa_Rao2014, Hippocampus_Schmitt2016, IMR90_Dixon2012, IMR90_Jin2013, IMR90_Rao2014, K56…		TRUE	2451	4.38	Brain_Cerebellum	15.94	Muscle_Skeletal	0.5
	rs11264343	1	155199665	GBA	ENSG00000177628.11	1	155204243	155214490	2.43002e-05	0.0138502	-0.157494	Bladder_Schmitt2016, Brain_astrocyte_ENCODE2012, Brain_microvascular_endothelial_cell_ENCODE2012, Cortical_plate_neurons_Won_2016, GM12878_Rao2014, Germinal_zone_neurons_Won_2016, HMEC_Rao2014, HUVEC_Rao2014, HeLa_Rao2014, Hippocampus_Schmitt2016, IMR90_Dixon2012, IMR90_Jin2013, IMR90_Rao2014, K562_Rao2014, KBM7_Rao2014, Lung_Schmitt2016, NHEK_Rao2014, Neuronal_progenitor_Dixon2015, Pancreas_Schm…		TRUE	4578	33.41	Cells_Transformed_fibroblasts	48.97	Muscle_Skeletal	3.31
	rs3768566	1	155201063	THBS3	ENSG00000169231.9	1	155165379	155177708	8.14913e-08	8.96825e-05	0.25368	Adrenal_Schmitt2016, Bladder_Schmitt2016, Brain_astrocyte_ENCODE2012, Brain_microvascular_endothelial_cell_ENCODE2012, Cortical_plate_neurons_Won_2016, GM12878_Rao2014, Germinal_zone_neurons_Won_2016, HMEC_Rao2014, HUVEC_Rao2014, HeLa_Rao2014, IMR90_Dixon2012, IMR90_Jin2013, IMR90_Rao2014, K562_Rao2014, KBM7_Rao2014, NHEK_Rao2014, Pancreas_Schmitt2016, Right_Ventricle_Schmitt2016, Spleen_Schmitt2…		TRUE	23355	15.8	Uterus	91.34	Muscle_Skeletal	4.49
	rs3768566	1	155201063	GBAP1	ENSG00000160766.10	1	155183616	155197214	5.19427e-06	0.00357789	-0.243729	Adrenal_Schmitt2016, Bladder_Schmitt2016, Brain_astrocyte_ENCODE2012, Brain_microvascular_endothelial_cell_ENCODE2012, Brain_vascular_pericyte_ENCODE2012, Cortical_plate_neurons_Won_2016, Dorsolateral_Prefrontal_Cortex_Schmitt2016, GM12878_Rao2014, Germinal_zone_neurons_Won_2016, HMEC_Rao2014, HUVEC_Rao2014, HeLa_Rao2014, Hippocampus_Schmitt2016, IMR90_Dixon2012, IMR90_Jin2013, IMR90_Rao2014, K56…		TRUE	3849	4.38	Brain_Cerebellum	15.94	Muscle_Skeletal	0.5
	rs3768566	1	155201063	GBA	ENSG00000177628.11	1	155204243	155214490	3.68393e-05	0.0197516	-0.151988	Bladder_Schmitt2016, Brain_astrocyte_ENCODE2012, Brain_microvascular_endothelial_cell_ENCODE2012, Cortical_plate_neurons_Won_2016, GM12878_Rao2014, Germinal_zone_neurons_Won_2016, HMEC_Rao2014, HUVEC_Rao2014, HeLa_Rao2014, Hippocampus_Schmitt2016, IMR90_Dixon2012, IMR90_Jin2013, IMR90_Rao2014, K562_Rao2014, KBM7_Rao2014, Lung_Schmitt2016, NHEK_Rao2014, Neuronal_progenitor_Dixon2015, Pancreas_Schm…		TRUE	3180	33.41	Cells_Transformed_fibroblasts	48.97	Muscle_Skeletal	3.31
	rs4043	1	155201189	THBS3	ENSG00000169231.9	1	155165379	155177708	1.86791e-07	0.000187481	0.249518	Adrenal_Schmitt2016, Bladder_Schmitt2016, Brain_astrocyte_ENCODE2012, Brain_microvascular_endothelial_cell_ENCODE2012, Cortical_plate_neurons_Won_2016, GM12878_Rao2014, Germinal_zone_neurons_Won_2016, HMEC_Rao2014, HUVEC_Rao2014, HeLa_Rao2014, IMR90_Dixon2012, IMR90_Jin2013, IMR90_Rao2014, K562_Rao2014, KBM7_Rao2014, NHEK_Rao2014, Pancreas_Schmitt2016, Right_Ventricle_Schmitt2016, Spleen_Schmitt2…		TRUE	23481	15.8	Uterus	91.34	Muscle_Skeletal	4.49
	rs4043	1	155201189	GBAP1	ENSG00000160766.10	1	155183616	155197214	8.16391e-06	0.00537241	-0.241205	Adrenal_Schmitt2016, Bladder_Schmitt2016, Brain_astrocyte_ENCODE2012, Brain_microvascular_endothelial_cell_ENCODE2012, Brain_vascular_pericyte_ENCODE2012, Cortical_plate_neurons_Won_2016, Dorsolateral_Prefrontal_Cortex_Schmitt2016, GM12878_Rao2014, Germinal_zone_neurons_Won_2016, HMEC_Rao2014, HUVEC_Rao2014, HeLa_Rao2014, Hippocampus_Schmitt2016, IMR90_Dixon2012, IMR90_Jin2013, IMR90_Rao2014, K56…		TRUE	3975	4.38	Brain_Cerebellum	15.94	Muscle_Skeletal	0.5
	rs4043	1	155201189	GBA	ENSG00000177628.11	1	155204243	155214490	3.45644e-05	0.0186962	-0.153925	Bladder_Schmitt2016, Brain_astrocyte_ENCODE2012, Brain_microvascular_endothelial_cell_ENCODE2012, Cortical_plate_neurons_Won_2016, GM12878_Rao2014, Germinal_zone_neurons_Won_2016, HMEC_Rao2014, HUVEC_Rao2014, HeLa_Rao2014, Hippocampus_Schmitt2016, IMR90_Dixon2012, IMR90_Jin2013, IMR90_Rao2014, K562_Rao2014, KBM7_Rao2014, Lung_Schmitt2016, NHEK_Rao2014, Neuronal_progenitor_Dixon2015, Pancreas_Schm…		TRUE	3054	33.41	Cells_Transformed_fibroblasts	48.97	Muscle_Skeletal	3.31
	rs1045253	1	155201234	THBS3	ENSG00000169231.9	1	155165379	155177708	1.73362e-07	0.000175651	0.250403	Adrenal_Schmitt2016, Bladder_Schmitt2016, Brain_astrocyte_ENCODE2012, Brain_microvascular_endothelial_cell_ENCODE2012, Cortical_plate_neurons_Won_2016, GM12878_Rao2014, Germinal_zone_neurons_Won_2016, HMEC_Rao2014, HUVEC_Rao2014, HeLa_Rao2014, IMR90_Dixon2012, IMR90_Jin2013, IMR90_Rao2014, K562_Rao2014, KBM7_Rao2014, NHEK_Rao2014, Pancreas_Schmitt2016, Right_Ventricle_Schmitt2016, Spleen_Schmitt2…		TRUE	23526	15.8	Uterus	91.34	Muscle_Skeletal	4.49
	rs1045253	1	155201234	GBAP1	ENSG00000160766.10	1	155183616	155197214	8.97498e-06	0.00581898	-0.240458	Adrenal_Schmitt2016, Bladder_Schmitt2016, Brain_astrocyte_ENCODE2012, Brain_microvascular_endothelial_cell_ENCODE2012, Brain_vascular_pericyte_ENCODE2012, Cortical_plate_neurons_Won_2016, Dorsolateral_Prefrontal_Cortex_Schmitt2016, GM12878_Rao2014, Germinal_zone_neurons_Won_2016, HMEC_Rao2014, HUVEC_Rao2014, HeLa_Rao2014, Hippocampus_Schmitt2016, IMR90_Dixon2012, IMR90_Jin2013, IMR90_Rao2014, K56…		TRUE	4020	4.38	Brain_Cerebellum	15.94	Muscle_Skeletal	0.5
	rs1045253	1	155201234	GBA	ENSG00000177628.11	1	155204243	155214490	3.32334e-05	0.0181123	-0.154416	Bladder_Schmitt2016, Brain_astrocyte_ENCODE2012, Brain_microvascular_endothelial_cell_ENCODE2012, Cortical_plate_neurons_Won_2016, GM12878_Rao2014, Germinal_zone_neurons_Won_2016, HMEC_Rao2014, HUVEC_Rao2014, HeLa_Rao2014, Hippocampus_Schmitt2016, IMR90_Dixon2012, IMR90_Jin2013, IMR90_Rao2014, K562_Rao2014, KBM7_Rao2014, Lung_Schmitt2016, NHEK_Rao2014, Neuronal_progenitor_Dixon2015, Pancreas_Schm…		TRUE	3009	33.41	Cells_Transformed_fibroblasts	48.97	Muscle_Skeletal	3.31
	rs28595322	1	155201992	THBS3	ENSG00000169231.9	1	155165379	155177708	2.15462e-07	0.000212823	0.249331	Bladder_Schmitt2016, Brain_astrocyte_ENCODE2012, Brain_microvascular_endothelial_cell_ENCODE2012, Cortical_plate_neurons_Won_2016, Germinal_zone_neurons_Won_2016, HeLa_Rao2014, Hippocampus_Schmitt2016, IMR90_Dixon2012, IMR90_Jin2013, KBM7_Rao2014, SK-N-MC_ENCODE2012, SmallBowel_Schmitt2016, Spleen_Schmitt2016		TRUE	24284	15.8	Uterus	91.34	Muscle_Skeletal	4.49
	rs28595322	1	155201992	GBAP1	ENSG00000160766.10	1	155183616	155197214	2.22095e-05	0.0127779	-0.231014	Bladder_Schmitt2016, Brain_astrocyte_ENCODE2012, Brain_microvascular_endothelial_cell_ENCODE2012, Cortical_plate_neurons_Won_2016, Germinal_zone_neurons_Won_2016, Hippocampus_Schmitt2016, IMR90_Dixon2012, IMR90_Jin2013, Lung_Schmitt2016, Neuronal_progenitor_Dixon2015, Pancreas_Schmitt2016, SK-N-MC_ENCODE2012, SmallBowel_Schmitt2016, Spleen_Schmitt2016, hESC_Dixon2012, hESC_Jin2013		TRUE	4778	4.38	Brain_Cerebellum	15.94	Muscle_Skeletal	0.5
	rs28595322	1	155201992	GBA	ENSG00000177628.11	1	155204243	155214490	6.41541e-05	0.0314771	-0.149457	Adrenal_Schmitt2016, Bladder_Schmitt2016, Brain_astrocyte_ENCODE2012, Brain_microvascular_endothelial_cell_ENCODE2012, Brain_vascular_pericyte_ENCODE2012, Cortical_plate_neurons_Won_2016, Dorsolateral_Prefrontal_Cortex_Schmitt2016, Germinal_zone_neurons_Won_2016, Hippocampus_Schmitt2016, IMR90_Dixon2012, IMR90_Jin2013, Lung_Schmitt2016, Neuronal_progenitor_Dixon2015, Ovary_Schmitt2016, Pancreas_S…		TRUE	2251	33.41	Cells_Transformed_fibroblasts	48.97	Muscle_Skeletal	3.31
	rs10796940	1	155202688	THBS3	ENSG00000169231.9	1	155165379	155177708	1.86791e-07	0.000187481	0.249518	Bladder_Schmitt2016, Brain_astrocyte_ENCODE2012, Brain_microvascular_endothelial_cell_ENCODE2012, Cortical_plate_neurons_Won_2016, GM12878_Rao2014, Germinal_zone_neurons_Won_2016, HMEC_Rao2014, HUVEC_Rao2014, HeLa_Rao2014, Hippocampus_Schmitt2016, IMR90_Dixon2012, IMR90_Jin2013, IMR90_Rao2014, K562_Rao2014, KBM7_Rao2014, SK-N-MC_ENCODE2012, SmallBowel_Schmitt2016, Spleen_Schmitt2016		TRUE	24980	15.8	Uterus	91.34	Muscle_Skeletal	4.49
	rs10796940	1	155202688	GBAP1	ENSG00000160766.10	1	155183616	155197214	8.16391e-06	0.00537241	-0.241205	Bladder_Schmitt2016, Brain_astrocyte_ENCODE2012, Brain_microvascular_endothelial_cell_ENCODE2012, Cortical_plate_neurons_Won_2016, GM12878_Rao2014, Germinal_zone_neurons_Won_2016, HUVEC_Rao2014, HeLa_Rao2014, Hippocampus_Schmitt2016, IMR90_Dixon2012, IMR90_Jin2013, IMR90_Rao2014, K562_Rao2014, KBM7_Rao2014, Lung_Schmitt2016, NHEK_Rao2014, Neuronal_progenitor_Dixon2015, Pancreas_Schmitt2016, SK-N-…		TRUE	5474	4.38	Brain_Cerebellum	15.94	Muscle_Skeletal	0.5
	rs10796940	1	155202688	GBA	ENSG00000177628.11	1	155204243	155214490	3.45644e-05	0.0186962	-0.153925	Adrenal_Schmitt2016, Bladder_Schmitt2016, Brain_astrocyte_ENCODE2012, Brain_microvascular_endothelial_cell_ENCODE2012, Brain_vascular_pericyte_ENCODE2012, Cortical_plate_neurons_Won_2016, Dorsolateral_Prefrontal_Cortex_Schmitt2016, GM12878_Rao2014, Germinal_zone_neurons_Won_2016, HMEC_Rao2014, HUVEC_Rao2014, HeLa_Rao2014, Hippocampus_Schmitt2016, IMR90_Dixon2012, IMR90_Jin2013, IMR90_Rao2014, K56…		TRUE	1555	33.41	Cells_Transformed_fibroblasts	48.97	Muscle_Skeletal	3.31
	rs11264344	1	155203059	THBS3	ENSG00000169231.9	1	155165379	155177708	1.04617e-06	0.000871463	0.232643	Bladder_Schmitt2016, Brain_astrocyte_ENCODE2012, Brain_microvascular_endothelial_cell_ENCODE2012, Cortical_plate_neurons_Won_2016, GM12878_Rao2014, Germinal_zone_neurons_Won_2016, HMEC_Rao2014, HUVEC_Rao2014, HeLa_Rao2014, Hippocampus_Schmitt2016, IMR90_Dixon2012, IMR90_Jin2013, IMR90_Rao2014, K562_Rao2014, KBM7_Rao2014, SK-N-MC_ENCODE2012, SmallBowel_Schmitt2016, Spleen_Schmitt2016		TRUE	25351	15.8	Uterus	91.34	Muscle_Skeletal	4.49
	rs11264344	1	155203059	GBAP1	ENSG00000160766.10	1	155183616	155197214	1.71601e-05	0.0102125	-0.230576	Bladder_Schmitt2016, Brain_astrocyte_ENCODE2012, Brain_microvascular_endothelial_cell_ENCODE2012, Cortical_plate_neurons_Won_2016, GM12878_Rao2014, Germinal_zone_neurons_Won_2016, HUVEC_Rao2014, HeLa_Rao2014, Hippocampus_Schmitt2016, IMR90_Dixon2012, IMR90_Jin2013, IMR90_Rao2014, K562_Rao2014, KBM7_Rao2014, Lung_Schmitt2016, NHEK_Rao2014, Neuronal_progenitor_Dixon2015, Pancreas_Schmitt2016, SK-N-…		TRUE	5845	4.38	Brain_Cerebellum	15.94	Muscle_Skeletal	0.5
	rs11264344	1	155203059	GBA	ENSG00000177628.11	1	155204243	155214490	5.15997e-05	0.0262921	-0.149086	Adrenal_Schmitt2016, Bladder_Schmitt2016, Brain_astrocyte_ENCODE2012, Brain_microvascular_endothelial_cell_ENCODE2012, Brain_vascular_pericyte_ENCODE2012, Cortical_plate_neurons_Won_2016, Dorsolateral_Prefrontal_Cortex_Schmitt2016, GM12878_Rao2014, Germinal_zone_neurons_Won_2016, HMEC_Rao2014, HUVEC_Rao2014, HeLa_Rao2014, Hippocampus_Schmitt2016, IMR90_Dixon2012, IMR90_Jin2013, IMR90_Rao2014, K56…		TRUE	1184	33.41	Cells_Transformed_fibroblasts	48.97	Muscle_Skeletal	3.31
	rs9628662	1	155206340	THBS3	ENSG00000169231.9	1	155165379	155177708	1.60231e-07	0.000164702	0.250635	Bladder_Schmitt2016, Brain_astrocyte_ENCODE2012, Brain_microvascular_endothelial_cell_ENCODE2012, Cortical_plate_neurons_Won_2016, GM12878_Rao2014, Germinal_zone_neurons_Won_2016, HMEC_Rao2014, HUVEC_Rao2014, HeLa_Rao2014, Hippocampus_Schmitt2016, IMR90_Dixon2012, IMR90_Jin2013, IMR90_Rao2014, K562_Rao2014, KBM7_Rao2014, NHEK_Rao2014, SK-N-MC_ENCODE2012, SmallBowel_Schmitt2016, Spleen_Schmitt2016		TRUE	28632	15.8	Uterus	91.34	Muscle_Skeletal	4.49
	rs9628662	1	155206340	GBAP1	ENSG00000160766.10	1	155183616	155197214	1.02962e-05	0.00657469	-0.238586	Bladder_Schmitt2016, Brain_astrocyte_ENCODE2012, Brain_microvascular_endothelial_cell_ENCODE2012, Cortical_plate_neurons_Won_2016, GM12878_Rao2014, Germinal_zone_neurons_Won_2016, HMEC_Rao2014, HUVEC_Rao2014, HeLa_Rao2014, Hippocampus_Schmitt2016, IMR90_Dixon2012, IMR90_Jin2013, IMR90_Rao2014, K562_Rao2014, KBM7_Rao2014, Lung_Schmitt2016, NHEK_Rao2014, Neuronal_progenitor_Dixon2015, Pancreas_Schm…		TRUE	9126	4.38	Brain_Cerebellum	15.94	Muscle_Skeletal	0.5
	rs9628662	1	155206340	GBA	ENSG00000177628.11	1	155204243	155214490	3.25368e-05	0.0178293	-0.154341	Adrenal_Schmitt2016, Bladder_Schmitt2016, Brain_astrocyte_ENCODE2012, Brain_microvascular_endothelial_cell_ENCODE2012, Brain_vascular_pericyte_ENCODE2012, Cortical_plate_neurons_Won_2016, Dorsolateral_Prefrontal_Cortex_Schmitt2016, GM12878_Rao2014, Germinal_zone_neurons_Won_2016, HMEC_Rao2014, HUVEC_Rao2014, HeLa_Rao2014, Hippocampus_Schmitt2016, IMR90_Dixon2012, IMR90_Jin2013, IMR90_Rao2014, K56…		TRUE	0	33.41	Cells_Transformed_fibroblasts	48.97	Muscle_Skeletal	3.31
	rs762488	1	155207548	THBS3	ENSG00000169231.9	1	155165379	155177708	1.60231e-07	0.000164702	0.250635	Bladder_Schmitt2016, Brain_astrocyte_ENCODE2012, Brain_microvascular_endothelial_cell_ENCODE2012, Cortical_plate_neurons_Won_2016, GM12878_Rao2014, Germinal_zone_neurons_Won_2016, HeLa_Rao2014, Hippocampus_Schmitt2016, IMR90_Dixon2012, IMR90_Jin2013, IMR90_Rao2014, K562_Rao2014, KBM7_Rao2014, NHEK_Rao2014, SK-N-MC_ENCODE2012, SmallBowel_Schmitt2016, Spleen_Schmitt2016		TRUE	29840	15.8	Uterus	91.34	Muscle_Skeletal	4.49
	rs762488	1	155207548	GBAP1	ENSG00000160766.10	1	155183616	155197214	1.02962e-05	0.00657469	-0.238586	Bladder_Schmitt2016, Brain_astrocyte_ENCODE2012, Brain_microvascular_endothelial_cell_ENCODE2012, Cortical_plate_neurons_Won_2016, GM12878_Rao2014, Germinal_zone_neurons_Won_2016, HMEC_Rao2014, HUVEC_Rao2014, HeLa_Rao2014, Hippocampus_Schmitt2016, IMR90_Dixon2012, IMR90_Jin2013, IMR90_Rao2014, K562_Rao2014, KBM7_Rao2014, Lung_Schmitt2016, Neuronal_progenitor_Dixon2015, Pancreas_Schmitt2016, SK-N-…		TRUE	10334	4.38	Brain_Cerebellum	15.94	Muscle_Skeletal	0.5
	rs762488	1	155207548	GBA	ENSG00000177628.11	1	155204243	155214490	3.25368e-05	0.0178293	-0.154341	Adrenal_Schmitt2016, Bladder_Schmitt2016, Brain_astrocyte_ENCODE2012, Brain_microvascular_endothelial_cell_ENCODE2012, Brain_vascular_pericyte_ENCODE2012, Cortical_plate_neurons_Won_2016, Dorsolateral_Prefrontal_Cortex_Schmitt2016, GM12878_Rao2014, Germinal_zone_neurons_Won_2016, HMEC_Rao2014, HUVEC_Rao2014, HeLa_Rao2014, Hippocampus_Schmitt2016, IMR90_Dixon2012, IMR90_Jin2013, IMR90_Rao2014, K56…		TRUE	0	33.41	Cells_Transformed_fibroblasts	48.97	Muscle_Skeletal	3.31
	rs2009578	1	155207625	THBS3	ENSG00000169231.9	1	155165379	155177708	2.19668e-07	0.00021681	0.247996	Bladder_Schmitt2016, Brain_astrocyte_ENCODE2012, Brain_microvascular_endothelial_cell_ENCODE2012, Cortical_plate_neurons_Won_2016, GM12878_Rao2014, Germinal_zone_neurons_Won_2016, HeLa_Rao2014, Hippocampus_Schmitt2016, IMR90_Dixon2012, IMR90_Jin2013, IMR90_Rao2014, K562_Rao2014, KBM7_Rao2014, NHEK_Rao2014, SK-N-MC_ENCODE2012, SmallBowel_Schmitt2016, Spleen_Schmitt2016		TRUE	29917	15.8	Uterus	91.34	Muscle_Skeletal	4.49
	rs2009578	1	155207625	GBAP1	ENSG00000160766.10	1	155183616	155197214	2.61025e-05	0.0147359	-0.228074	Bladder_Schmitt2016, Brain_astrocyte_ENCODE2012, Brain_microvascular_endothelial_cell_ENCODE2012, Cortical_plate_neurons_Won_2016, GM12878_Rao2014, Germinal_zone_neurons_Won_2016, HMEC_Rao2014, HUVEC_Rao2014, HeLa_Rao2014, Hippocampus_Schmitt2016, IMR90_Dixon2012, IMR90_Jin2013, IMR90_Rao2014, K562_Rao2014, KBM7_Rao2014, Lung_Schmitt2016, Neuronal_progenitor_Dixon2015, Pancreas_Schmitt2016, SK-N-…		TRUE	10411	4.38	Brain_Cerebellum	15.94	Muscle_Skeletal	0.5
	rs2009578	1	155207625	GBA	ENSG00000177628.11	1	155204243	155214490	4.61231e-05	0.0238839	-0.151464	Adrenal_Schmitt2016, Bladder_Schmitt2016, Brain_astrocyte_ENCODE2012, Brain_microvascular_endothelial_cell_ENCODE2012, Brain_vascular_pericyte_ENCODE2012, Cortical_plate_neurons_Won_2016, Dorsolateral_Prefrontal_Cortex_Schmitt2016, GM12878_Rao2014, Germinal_zone_neurons_Won_2016, HMEC_Rao2014, HUVEC_Rao2014, HeLa_Rao2014, Hippocampus_Schmitt2016, IMR90_Dixon2012, IMR90_Jin2013, IMR90_Rao2014, K56…		TRUE	0	33.41	Cells_Transformed_fibroblasts	48.97	Muscle_Skeletal	3.31
	rs1800442	1	155212099	THBS3	ENSG00000169231.9	1	155165379	155177708	2.05958e-07	0.000204434	0.24645	Bladder_Schmitt2016, Brain_astrocyte_ENCODE2012, Cortical_plate_neurons_Won_2016, GM12878_Rao2014, Germinal_zone_neurons_Won_2016, HMEC_Rao2014, HeLa_Rao2014, IMR90_Dixon2012, IMR90_Jin2013, IMR90_Rao2014, K562_Rao2014, KBM7_Rao2014, Neuronal_progenitor_Dixon2015, Ovary_Schmitt2016, Spleen_Schmitt2016, hESC_Dixon2012, hESC_Jin2013		TRUE	34391	15.8	Uterus	91.34	Muscle_Skeletal	4.49
	rs1800442	1	155212099	GBAP1	ENSG00000160766.10	1	155183616	155197214	8.03297e-06	0.00529417	-0.239165	Cortical_plate_neurons_Won_2016, GM12878_Rao2014, Germinal_zone_neurons_Won_2016, HMEC_Rao2014, HeLa_Rao2014, IMR90_Dixon2012, IMR90_Jin2013, IMR90_Rao2014, K562_Rao2014, KBM7_Rao2014, Pancreas_Schmitt2016, Right_Ventricle_Schmitt2016, SK-N-MC_ENCODE2012, Spinal_cord_astrocyte_ENCODE2012, Spleen_Schmitt2016		TRUE	14885	4.38	Brain_Cerebellum	15.94	Muscle_Skeletal	0.5
	rs1800442	1	155212099	GBA	ENSG00000177628.11	1	155204243	155214490	2.16104e-05	0.0124754	-0.156186	Adrenal_Schmitt2016, Bladder_Schmitt2016, Brain_astrocyte_ENCODE2012, Brain_microvascular_endothelial_cell_ENCODE2012, Brain_vascular_pericyte_ENCODE2012, Cortical_plate_neurons_Won_2016, Dorsolateral_Prefrontal_Cortex_Schmitt2016, GM12878_Rao2014, Germinal_zone_neurons_Won_2016, HMEC_Rao2014, HUVEC_Rao2014, HeLa_Rao2014, Hippocampus_Schmitt2016, IMR90_Dixon2012, IMR90_Jin2013, IMR90_Rao2014, K56…		TRUE	0	33.41	Cells_Transformed_fibroblasts	48.97	Muscle_Skeletal	3.31
	rs3754485	1	155212210	THBS3	ENSG00000169231.9	1	155165379	155177708	8.87326e-08	9.69715e-05	0.252529	Bladder_Schmitt2016, Brain_astrocyte_ENCODE2012, Cortical_plate_neurons_Won_2016, GM12878_Rao2014, Germinal_zone_neurons_Won_2016, HMEC_Rao2014, HeLa_Rao2014, IMR90_Dixon2012, IMR90_Jin2013, IMR90_Rao2014, K562_Rao2014, KBM7_Rao2014, Neuronal_progenitor_Dixon2015, Ovary_Schmitt2016, Spleen_Schmitt2016, hESC_Dixon2012, hESC_Jin2013		TRUE	34502	15.8	Uterus	91.34	Muscle_Skeletal	4.49
	rs3754485	1	155212210	GBAP1	ENSG00000160766.10	1	155183616	155197214	4.2983e-06	0.00303594	-0.245208	Cortical_plate_neurons_Won_2016, GM12878_Rao2014, Germinal_zone_neurons_Won_2016, HMEC_Rao2014, HeLa_Rao2014, IMR90_Dixon2012, IMR90_Jin2013, IMR90_Rao2014, K562_Rao2014, KBM7_Rao2014, Pancreas_Schmitt2016, Right_Ventricle_Schmitt2016, SK-N-MC_ENCODE2012, Spinal_cord_astrocyte_ENCODE2012, Spleen_Schmitt2016		TRUE	14996	4.38	Brain_Cerebellum	15.94	Muscle_Skeletal	0.5
	rs3754485	1	155212210	GBA	ENSG00000177628.11	1	155204243	155214490	2.39827e-05	0.013687	-0.155056	Adrenal_Schmitt2016, Bladder_Schmitt2016, Brain_astrocyte_ENCODE2012, Brain_microvascular_endothelial_cell_ENCODE2012, Brain_vascular_pericyte_ENCODE2012, Cortical_plate_neurons_Won_2016, Dorsolateral_Prefrontal_Cortex_Schmitt2016, GM12878_Rao2014, Germinal_zone_neurons_Won_2016, HMEC_Rao2014, HUVEC_Rao2014, HeLa_Rao2014, Hippocampus_Schmitt2016, IMR90_Dixon2012, IMR90_Jin2013, IMR90_Rao2014, K56…		TRUE	0	33.41	Cells_Transformed_fibroblasts	48.97	Muscle_Skeletal	3.31
	rs1800438	1	155212287	THBS3	ENSG00000169231.9	1	155165379	155177708	1.60231e-07	0.000164702	0.250635	Bladder_Schmitt2016, Brain_astrocyte_ENCODE2012, Cortical_plate_neurons_Won_2016, GM12878_Rao2014, Germinal_zone_neurons_Won_2016, HMEC_Rao2014, HUVEC_Rao2014, IMR90_Dixon2012, IMR90_Jin2013, IMR90_Rao2014, K562_Rao2014, Neuronal_progenitor_Dixon2015, Ovary_Schmitt2016, Spleen_Schmitt2016, hESC_Dixon2012, hESC_Jin2013		TRUE	34579	15.8	Uterus	91.34	Muscle_Skeletal	4.49
	rs1800438	1	155212287	GBAP1	ENSG00000160766.10	1	155183616	155197214	1.02962e-05	0.00657469	-0.238586	Cortical_plate_neurons_Won_2016, GM12878_Rao2014, Germinal_zone_neurons_Won_2016, HMEC_Rao2014, HeLa_Rao2014, IMR90_Dixon2012, IMR90_Jin2013, IMR90_Rao2014, K562_Rao2014, Pancreas_Schmitt2016, Right_Ventricle_Schmitt2016, SK-N-MC_ENCODE2012, Spinal_cord_astrocyte_ENCODE2012, Spleen_Schmitt2016		TRUE	15073	4.38	Brain_Cerebellum	15.94	Muscle_Skeletal	0.5
	rs1800438	1	155212287	GBA	ENSG00000177628.11	1	155204243	155214490	3.25368e-05	0.0178293	-0.154341	Adrenal_Schmitt2016, Bladder_Schmitt2016, Brain_astrocyte_ENCODE2012, Brain_microvascular_endothelial_cell_ENCODE2012, Brain_vascular_pericyte_ENCODE2012, Cortical_plate_neurons_Won_2016, Dorsolateral_Prefrontal_Cortex_Schmitt2016, GM12878_Rao2014, Germinal_zone_neurons_Won_2016, HMEC_Rao2014, HUVEC_Rao2014, HeLa_Rao2014, Hippocampus_Schmitt2016, IMR90_Dixon2012, IMR90_Jin2013, IMR90_Rao2014, K56…		TRUE	0	33.41	Cells_Transformed_fibroblasts	48.97	Muscle_Skeletal	3.31
	rs11264345	1	155213123	THBS3	ENSG00000169231.9	1	155165379	155177708	1.60231e-07	0.000164702	0.250635	Bladder_Schmitt2016, Brain_astrocyte_ENCODE2012, Cortical_plate_neurons_Won_2016, GM12878_Rao2014, Germinal_zone_neurons_Won_2016, HMEC_Rao2014, HUVEC_Rao2014, HeLa_Rao2014, IMR90_Dixon2012, IMR90_Jin2013, IMR90_Rao2014, K562_Rao2014, KBM7_Rao2014, NHEK_Rao2014, Neuronal_progenitor_Dixon2015, Ovary_Schmitt2016, Spleen_Schmitt2016, hESC_Dixon2012, hESC_Jin2013		TRUE	35415	15.8	Uterus	91.34	Muscle_Skeletal	4.49
	rs11264345	1	155213123	GBAP1	ENSG00000160766.10	1	155183616	155197214	1.02962e-05	0.00657469	-0.238586	Cortical_plate_neurons_Won_2016, GM12878_Rao2014, Germinal_zone_neurons_Won_2016, HMEC_Rao2014, HUVEC_Rao2014, HeLa_Rao2014, IMR90_Dixon2012, IMR90_Jin2013, IMR90_Rao2014, K562_Rao2014, KBM7_Rao2014, NHEK_Rao2014, Pancreas_Schmitt2016, Right_Ventricle_Schmitt2016, SK-N-MC_ENCODE2012, Spinal_cord_astrocyte_ENCODE2012, Spleen_Schmitt2016		TRUE	15909	4.38	Brain_Cerebellum	15.94	Muscle_Skeletal	0.5
	rs11264345	1	155213123	GBA	ENSG00000177628.11	1	155204243	155214490	3.25368e-05	0.0178293	-0.154341	Adrenal_Schmitt2016, Bladder_Schmitt2016, Brain_astrocyte_ENCODE2012, Brain_microvascular_endothelial_cell_ENCODE2012, Brain_vascular_pericyte_ENCODE2012, Cortical_plate_neurons_Won_2016, Dorsolateral_Prefrontal_Cortex_Schmitt2016, GM12878_Rao2014, Germinal_zone_neurons_Won_2016, HMEC_Rao2014, HUVEC_Rao2014, HeLa_Rao2014, Hippocampus_Schmitt2016, IMR90_Dixon2012, IMR90_Jin2013, IMR90_Rao2014, K56…		TRUE	0	33.41	Cells_Transformed_fibroblasts	48.97	Muscle_Skeletal	3.31
	rs10908459	1	155214065	EFNA3	ENSG00000143590.9	1	155051348	155060014	5.95179e-05	0.0295589	-0.312615	Adrenal_Schmitt2016, Cortical_plate_neurons_Won_2016, GM12878_Rao2014, Germinal_zone_neurons_Won_2016, IMR90_Rao2014, K562_Rao2014, Lung_Schmitt2016, Neuronal_progenitor_Dixon2015, Pancreas_Schmitt2016, SK-N-MC_ENCODE2012, Spinal_cord_astrocyte_ENCODE2012, hESC_Dixon2012, hESC_Jin2013		TRUE	154051	2.94	Skin_Sun_Exposed_Lower_leg	165.3	Muscle_Skeletal	0.38
	rs10908459	1	155214065	THBS3	ENSG00000169231.9	1	155165379	155177708	7.27722e-08	8.11028e-05	0.263971	Bladder_Schmitt2016, Brain_astrocyte_ENCODE2012, Cortical_plate_neurons_Won_2016, GM12878_Rao2014, Germinal_zone_neurons_Won_2016, HMEC_Rao2014, HeLa_Rao2014, IMR90_Dixon2012, IMR90_Jin2013, IMR90_Rao2014, K562_Rao2014, KBM7_Rao2014, NHEK_Rao2014, Neuronal_progenitor_Dixon2015, Ovary_Schmitt2016, Spleen_Schmitt2016, hESC_Dixon2012, hESC_Jin2013		TRUE	36357	15.8	Uterus	91.34	Muscle_Skeletal	4.49
	rs10908459	1	155214065	GBAP1	ENSG00000160766.10	1	155183616	155197214	8.33225e-05	0.0390836	-0.220305	Cortical_plate_neurons_Won_2016, GM12878_Rao2014, Germinal_zone_neurons_Won_2016, HMEC_Rao2014, HUVEC_Rao2014, HeLa_Rao2014, IMR90_Dixon2012, IMR90_Jin2013, IMR90_Rao2014, K562_Rao2014, NHEK_Rao2014, Pancreas_Schmitt2016, Right_Ventricle_Schmitt2016, SK-N-MC_ENCODE2012, Spinal_cord_astrocyte_ENCODE2012, Spleen_Schmitt2016		TRUE	16851	4.38	Brain_Cerebellum	15.94	Muscle_Skeletal	0.5
	rs10908459	1	155214065	GBA	ENSG00000177628.11	1	155204243	155214490	7.23407e-05	0.0347183	-0.151926	Adrenal_Schmitt2016, Bladder_Schmitt2016, Brain_astrocyte_ENCODE2012, Brain_microvascular_endothelial_cell_ENCODE2012, Brain_vascular_pericyte_ENCODE2012, Cortical_plate_neurons_Won_2016, Dorsolateral_Prefrontal_Cortex_Schmitt2016, GM12878_Rao2014, Germinal_zone_neurons_Won_2016, HMEC_Rao2014, HUVEC_Rao2014, HeLa_Rao2014, Hippocampus_Schmitt2016, IMR90_Dixon2012, IMR90_Jin2013, IMR90_Rao2014, K56…		TRUE	0	33.41	Cells_Transformed_fibroblasts	48.97	Muscle_Skeletal	3.31
	rs12034326	1	155214472	EFNA3	ENSG00000143590.9	1	155051348	155060014	4.76668e-05	0.0244927	-0.313901	Adrenal_Schmitt2016, Cortical_plate_neurons_Won_2016, GM12878_Rao2014, Germinal_zone_neurons_Won_2016, HeLa_Rao2014, IMR90_Rao2014, K562_Rao2014, KBM7_Rao2014, Lung_Schmitt2016, Neuronal_progenitor_Dixon2015, Pancreas_Schmitt2016, SK-N-MC_ENCODE2012, Spinal_cord_astrocyte_ENCODE2012, hESC_Dixon2012, hESC_Jin2013		TRUE	154458	2.94	Skin_Sun_Exposed_Lower_leg	165.3	Muscle_Skeletal	0.38
	rs12034326	1	155214472	THBS3	ENSG00000169231.9	1	155165379	155177708	1.70285e-07	0.000172933	0.255056	Bladder_Schmitt2016, Brain_astrocyte_ENCODE2012, Cortical_plate_neurons_Won_2016, GM12878_Rao2014, Germinal_zone_neurons_Won_2016, HMEC_Rao2014, HUVEC_Rao2014, HeLa_Rao2014, IMR90_Dixon2012, IMR90_Jin2013, IMR90_Rao2014, K562_Rao2014, KBM7_Rao2014, NHEK_Rao2014, Neuronal_progenitor_Dixon2015, Ovary_Schmitt2016, Spleen_Schmitt2016, hESC_Dixon2012, hESC_Jin2013		TRUE	36764	15.8	Uterus	91.34	Muscle_Skeletal	4.49
	rs12034326	1	155214472	GBAP1	ENSG00000160766.10	1	155183616	155197214	0.000110745	0.0494659	-0.214923	Cortical_plate_neurons_Won_2016, GM12878_Rao2014, Germinal_zone_neurons_Won_2016, HMEC_Rao2014, HUVEC_Rao2014, HeLa_Rao2014, IMR90_Dixon2012, IMR90_Jin2013, IMR90_Rao2014, K562_Rao2014, KBM7_Rao2014, NHEK_Rao2014, Pancreas_Schmitt2016, Right_Ventricle_Schmitt2016, SK-N-MC_ENCODE2012, Spinal_cord_astrocyte_ENCODE2012, Spleen_Schmitt2016		TRUE	17258	4.38	Brain_Cerebellum	15.94	Muscle_Skeletal	0.5
	rs12034326	1	155214472	GBA	ENSG00000177628.11	1	155204243	155214490	8.73716e-05	0.0405157	-0.149089	Adrenal_Schmitt2016, Bladder_Schmitt2016, Brain_astrocyte_ENCODE2012, Brain_microvascular_endothelial_cell_ENCODE2012, Brain_vascular_pericyte_ENCODE2012, Cortical_plate_neurons_Won_2016, Dorsolateral_Prefrontal_Cortex_Schmitt2016, GM12878_Rao2014, Germinal_zone_neurons_Won_2016, HMEC_Rao2014, HUVEC_Rao2014, HeLa_Rao2014, Hippocampus_Schmitt2016, IMR90_Dixon2012, IMR90_Jin2013, IMR90_Rao2014, K56…		TRUE	0	33.41	Cells_Transformed_fibroblasts	48.97	Muscle_Skeletal	3.31
	rs2075568	1	155218167	THBS3	ENSG00000169231.9	1	155165379	155177708	1.7901e-05	0.0105983	0.223518	Bladder_Schmitt2016, Brain_astrocyte_ENCODE2012, Cortical_plate_neurons_Won_2016, GM12878_Rao2014, Germinal_zone_neurons_Won_2016, HMEC_Rao2014, HUVEC_Rao2014, HeLa_Rao2014, IMR90_Dixon2012, IMR90_Jin2013, IMR90_Rao2014, K562_Rao2014, KBM7_Rao2014, NHEK_Rao2014, Neuronal_progenitor_Dixon2015, Ovary_Schmitt2016, Spleen_Schmitt2016, hESC_Dixon2012, hESC_Jin2013		TRUE	40459	15.8	Uterus	91.34	Muscle_Skeletal	4.49
	rs2075568	1	155218167	RP11-263K19.4	ENSG00000231064.1	1	155166659	155175286	7.6507e-05	0.036352	0.264731	Bladder_Schmitt2016, Brain_astrocyte_ENCODE2012, Cortical_plate_neurons_Won_2016, GM12878_Rao2014, Germinal_zone_neurons_Won_2016, HMEC_Rao2014, HUVEC_Rao2014, HeLa_Rao2014, IMR90_Dixon2012, IMR90_Jin2013, IMR90_Rao2014, K562_Rao2014, KBM7_Rao2014, NHEK_Rao2014, Neuronal_progenitor_Dixon2015, Ovary_Schmitt2016, Spleen_Schmitt2016, hESC_Dixon2012, hESC_Jin2013		TRUE	42881	3.14	Pituitary	16.43	Heart_Left_Ventricle	0.58
	rs2075568	1	155218167	GBA	ENSG00000177628.11	1	155204243	155214490	0.000112084	0.04989	-0.154488	Adrenal_Schmitt2016, Bladder_Schmitt2016, Brain_astrocyte_ENCODE2012, Brain_microvascular_endothelial_cell_ENCODE2012, Brain_vascular_pericyte_ENCODE2012, Cortical_plate_neurons_Won_2016, Dorsolateral_Prefrontal_Cortex_Schmitt2016, GM12878_Rao2014, Germinal_zone_neurons_Won_2016, HMEC_Rao2014, HUVEC_Rao2014, HeLa_Rao2014, Hippocampus_Schmitt2016, IMR90_Dixon2012, IMR90_Jin2013, IMR90_Rao2014, K56…		TRUE	3677	33.41	Cells_Transformed_fibroblasts	48.97	Muscle_Skeletal	3.31
	rs2075568	1	155218167	RIT1	ENSG00000143622.6	1	155867599	155881195	6.16837e-05	0.0304418	-0.36108	Cortical_plate_neurons_Won_2016, GM12878_Rao2014, Germinal_zone_neurons_Won_2016, IMR90_Dixon2012, IMR90_Jin2013, Right_Ventricle_Schmitt2016		TRUE	649432	13.01	Cells_EBV-transformed_lymphocytes	32.42	Muscle_Skeletal	4.32
	rs734073	1	155218364	THBS3	ENSG00000169231.9	1	155165379	155177708	9.92088e-06	0.00637021	0.249263	Bladder_Schmitt2016, Brain_astrocyte_ENCODE2012, Cortical_plate_neurons_Won_2016, GM12878_Rao2014, Germinal_zone_neurons_Won_2016, HMEC_Rao2014, HUVEC_Rao2014, HeLa_Rao2014, IMR90_Dixon2012, IMR90_Jin2013, IMR90_Rao2014, K562_Rao2014, KBM7_Rao2014, NHEK_Rao2014, Neuronal_progenitor_Dixon2015, Ovary_Schmitt2016, Spleen_Schmitt2016, hESC_Dixon2012, hESC_Jin2013		TRUE	40656	15.8	Uterus	91.34	Muscle_Skeletal	4.49
	rs734073	1	155218364	RIT1	ENSG00000143622.6	1	155867599	155881195	8.75164e-05	0.0405572	-0.383964	Cortical_plate_neurons_Won_2016, GM12878_Rao2014, Germinal_zone_neurons_Won_2016, IMR90_Dixon2012, IMR90_Jin2013, Right_Ventricle_Schmitt2016		TRUE	649235	13.01	Cells_EBV-transformed_lymphocytes	32.42	Muscle_Skeletal	4.32
	rs734074	1	155218445	THBS3	ENSG00000169231.9	1	155165379	155177708	1.7901e-05	0.0105983	0.223518	Bladder_Schmitt2016, Brain_astrocyte_ENCODE2012, Cortical_plate_neurons_Won_2016, GM12878_Rao2014, Germinal_zone_neurons_Won_2016, HMEC_Rao2014, HUVEC_Rao2014, HeLa_Rao2014, IMR90_Dixon2012, IMR90_Jin2013, IMR90_Rao2014, K562_Rao2014, KBM7_Rao2014, NHEK_Rao2014, Neuronal_progenitor_Dixon2015, Ovary_Schmitt2016, Spleen_Schmitt2016, hESC_Dixon2012, hESC_Jin2013		TRUE	40737	15.8	Uterus	91.34	Muscle_Skeletal	4.49
	rs734074	1	155218445	RP11-263K19.4	ENSG00000231064.1	1	155166659	155175286	7.6507e-05	0.036352	0.264731	Bladder_Schmitt2016, Brain_astrocyte_ENCODE2012, Cortical_plate_neurons_Won_2016, GM12878_Rao2014, Germinal_zone_neurons_Won_2016, HMEC_Rao2014, HUVEC_Rao2014, HeLa_Rao2014, IMR90_Dixon2012, IMR90_Jin2013, IMR90_Rao2014, K562_Rao2014, KBM7_Rao2014, NHEK_Rao2014, Neuronal_progenitor_Dixon2015, Ovary_Schmitt2016, Spleen_Schmitt2016, hESC_Dixon2012, hESC_Jin2013		TRUE	43159	3.14	Pituitary	16.43	Heart_Left_Ventricle	0.58
	rs734074	1	155218445	GBA	ENSG00000177628.11	1	155204243	155214490	0.000112084	0.04989	-0.154488	Adrenal_Schmitt2016, Bladder_Schmitt2016, Brain_astrocyte_ENCODE2012, Brain_microvascular_endothelial_cell_ENCODE2012, Brain_vascular_pericyte_ENCODE2012, Cortical_plate_neurons_Won_2016, Dorsolateral_Prefrontal_Cortex_Schmitt2016, GM12878_Rao2014, Germinal_zone_neurons_Won_2016, HMEC_Rao2014, HUVEC_Rao2014, HeLa_Rao2014, Hippocampus_Schmitt2016, IMR90_Dixon2012, IMR90_Jin2013, IMR90_Rao2014, K56…		TRUE	3955	33.41	Cells_Transformed_fibroblasts	48.97	Muscle_Skeletal	3.31
	rs734074	1	155218445	RIT1	ENSG00000143622.6	1	155867599	155881195	6.16837e-05	0.0304418	-0.36108	Cortical_plate_neurons_Won_2016, GM12878_Rao2014, Germinal_zone_neurons_Won_2016, IMR90_Dixon2012, IMR90_Jin2013, Right_Ventricle_Schmitt2016		TRUE	649154	13.01	Cells_EBV-transformed_lymphocytes	32.42	Muscle_Skeletal	4.32
	rs1807042	1	155218677	THBS3	ENSG00000169231.9	1	155165379	155177708	1.7901e-05	0.0105983	0.223518	Bladder_Schmitt2016, Brain_astrocyte_ENCODE2012, Cortical_plate_neurons_Won_2016, GM12878_Rao2014, Germinal_zone_neurons_Won_2016, HUVEC_Rao2014, HeLa_Rao2014, IMR90_Dixon2012, IMR90_Jin2013, IMR90_Rao2014, K562_Rao2014, KBM7_Rao2014, Neuronal_progenitor_Dixon2015, Ovary_Schmitt2016, Spleen_Schmitt2016, hESC_Dixon2012, hESC_Jin2013		TRUE	40969	15.8	Uterus	91.34	Muscle_Skeletal	4.49
	rs1807042	1	155218677	RP11-263K19.4	ENSG00000231064.1	1	155166659	155175286	7.6507e-05	0.036352	0.264731	Bladder_Schmitt2016, Brain_astrocyte_ENCODE2012, Cortical_plate_neurons_Won_2016, GM12878_Rao2014, Germinal_zone_neurons_Won_2016, HUVEC_Rao2014, HeLa_Rao2014, IMR90_Dixon2012, IMR90_Jin2013, K562_Rao2014, KBM7_Rao2014, Neuronal_progenitor_Dixon2015, Ovary_Schmitt2016, Spleen_Schmitt2016, hESC_Dixon2012, hESC_Jin2013		TRUE	43391	3.14	Pituitary	16.43	Heart_Left_Ventricle	0.58
	rs1807042	1	155218677	GBA	ENSG00000177628.11	1	155204243	155214490	0.000112084	0.04989	-0.154488	Adrenal_Schmitt2016, Bladder_Schmitt2016, Brain_astrocyte_ENCODE2012, Brain_microvascular_endothelial_cell_ENCODE2012, Brain_vascular_pericyte_ENCODE2012, Cortical_plate_neurons_Won_2016, Dorsolateral_Prefrontal_Cortex_Schmitt2016, GM12878_Rao2014, Germinal_zone_neurons_Won_2016, HeLa_Rao2014, Hippocampus_Schmitt2016, IMR90_Dixon2012, IMR90_Jin2013, IMR90_Rao2014, Lung_Schmitt2016, Neuronal_proge…		TRUE	4187	33.41	Cells_Transformed_fibroblasts	48.97	Muscle_Skeletal	3.31
	rs1807042	1	155218677	RIT1	ENSG00000143622.6	1	155867599	155881195	6.16837e-05	0.0304418	-0.36108	Cortical_plate_neurons_Won_2016, Germinal_zone_neurons_Won_2016, IMR90_Dixon2012, IMR90_Jin2013, Right_Ventricle_Schmitt2016		TRUE	648922	13.01	Cells_EBV-transformed_lymphocytes	32.42	Muscle_Skeletal	4.32
	rs1546818	1	155219206	THBS3	ENSG00000169231.9	1	155165379	155177708	1.7901e-05	0.0105983	0.223518	Bladder_Schmitt2016, Brain_astrocyte_ENCODE2012, Cortical_plate_neurons_Won_2016, GM12878_Rao2014, Germinal_zone_neurons_Won_2016, HMEC_Rao2014, HUVEC_Rao2014, HeLa_Rao2014, IMR90_Dixon2012, IMR90_Jin2013, IMR90_Rao2014, K562_Rao2014, Neuronal_progenitor_Dixon2015, Ovary_Schmitt2016, Spleen_Schmitt2016, hESC_Dixon2012, hESC_Jin2013		TRUE	41498	15.8	Uterus	91.34	Muscle_Skeletal	4.49
	rs1546818	1	155219206	RP11-263K19.4	ENSG00000231064.1	1	155166659	155175286	7.6507e-05	0.036352	0.264731	Bladder_Schmitt2016, Brain_astrocyte_ENCODE2012, Cortical_plate_neurons_Won_2016, GM12878_Rao2014, Germinal_zone_neurons_Won_2016, HMEC_Rao2014, HUVEC_Rao2014, HeLa_Rao2014, IMR90_Dixon2012, IMR90_Jin2013, K562_Rao2014, Neuronal_progenitor_Dixon2015, Ovary_Schmitt2016, Spleen_Schmitt2016, hESC_Dixon2012, hESC_Jin2013		TRUE	43920	3.14	Pituitary	16.43	Heart_Left_Ventricle	0.58
	rs1546818	1	155219206	GBA	ENSG00000177628.11	1	155204243	155214490	0.000112084	0.04989	-0.154488	Adrenal_Schmitt2016, Bladder_Schmitt2016, Brain_astrocyte_ENCODE2012, Brain_microvascular_endothelial_cell_ENCODE2012, Brain_vascular_pericyte_ENCODE2012, Cortical_plate_neurons_Won_2016, Dorsolateral_Prefrontal_Cortex_Schmitt2016, GM12878_Rao2014, Germinal_zone_neurons_Won_2016, HMEC_Rao2014, HUVEC_Rao2014, HeLa_Rao2014, Hippocampus_Schmitt2016, IMR90_Dixon2012, IMR90_Jin2013, IMR90_Rao2014, K56…		TRUE	4716	33.41	Cells_Transformed_fibroblasts	48.97	Muscle_Skeletal	3.31
	rs1546818	1	155219206	RIT1	ENSG00000143622.6	1	155867599	155881195	6.16837e-05	0.0304418	-0.36108	Cortical_plate_neurons_Won_2016, Germinal_zone_neurons_Won_2016, IMR90_Dixon2012, IMR90_Jin2013, K562_Rao2014, Right_Ventricle_Schmitt2016		TRUE	648393	13.01	Cells_EBV-transformed_lymphocytes	32.42	Muscle_Skeletal	4.32
	rs2361536	1	155219624	THBS3	ENSG00000169231.9	1	155165379	155177708	1.86603e-05	0.0110069	0.225314	Brain_astrocyte_ENCODE2012, Cortical_plate_neurons_Won_2016, Dorsolateral_Prefrontal_Cortex_Schmitt2016, GM12878_Rao2014, Germinal_zone_neurons_Won_2016, IMR90_Dixon2012, IMR90_Jin2013, IMR90_Rao2014, K562_Rao2014, KBM7_Rao2014, Right_Ventricle_Schmitt2016, SK-N-MC_ENCODE2012, Spleen_Schmitt2016		TRUE	41916	15.8	Uterus	91.34	Muscle_Skeletal	4.49
	rs2361536	1	155219624	RP11-263K19.4	ENSG00000231064.1	1	155166659	155175286	8.23495e-05	0.0387099	0.26627	Brain_astrocyte_ENCODE2012, Cortical_plate_neurons_Won_2016, Dorsolateral_Prefrontal_Cortex_Schmitt2016, GM12878_Rao2014, Germinal_zone_neurons_Won_2016, IMR90_Dixon2012, IMR90_Jin2013, IMR90_Rao2014, K562_Rao2014, KBM7_Rao2014, Right_Ventricle_Schmitt2016, SK-N-MC_ENCODE2012, Spleen_Schmitt2016		TRUE	44338	3.14	Pituitary	16.43	Heart_Left_Ventricle	0.58
	rs2361536	1	155219624	RIT1	ENSG00000143622.6	1	155867599	155881195	4.78031e-05	0.0245513	-0.369843	Bladder_Schmitt2016, Cortical_plate_neurons_Won_2016, Germinal_zone_neurons_Won_2016, Hippocampus_Schmitt2016, IMR90_Dixon2012, IMR90_Jin2013, SK-N-MC_ENCODE2012, Spleen_Schmitt2016, hESC_Dixon2012, hESC_Jin2013		TRUE	647975	13.01	Cells_EBV-transformed_lymphocytes	32.42	Muscle_Skeletal	4.32
	rs741756	1	155219867	THBS3	ENSG00000169231.9	1	155165379	155177708	1.7901e-05	0.0105983	0.223518	Brain_astrocyte_ENCODE2012, Cortical_plate_neurons_Won_2016, Dorsolateral_Prefrontal_Cortex_Schmitt2016, GM12878_Rao2014, Germinal_zone_neurons_Won_2016, HMEC_Rao2014, HUVEC_Rao2014, HeLa_Rao2014, IMR90_Dixon2012, IMR90_Jin2013, IMR90_Rao2014, K562_Rao2014, KBM7_Rao2014, NHEK_Rao2014, Right_Ventricle_Schmitt2016, SK-N-MC_ENCODE2012, Spleen_Schmitt2016		TRUE	42159	15.8	Uterus	91.34	Muscle_Skeletal	4.49
	rs741756	1	155219867	RP11-263K19.4	ENSG00000231064.1	1	155166659	155175286	7.6507e-05	0.036352	0.264731	Brain_astrocyte_ENCODE2012, Cortical_plate_neurons_Won_2016, Dorsolateral_Prefrontal_Cortex_Schmitt2016, GM12878_Rao2014, Germinal_zone_neurons_Won_2016, HUVEC_Rao2014, HeLa_Rao2014, IMR90_Dixon2012, IMR90_Jin2013, IMR90_Rao2014, K562_Rao2014, KBM7_Rao2014, NHEK_Rao2014, Right_Ventricle_Schmitt2016, SK-N-MC_ENCODE2012, Spleen_Schmitt2016		TRUE	44581	3.14	Pituitary	16.43	Heart_Left_Ventricle	0.58
	rs741756	1	155219867	GBA	ENSG00000177628.11	1	155204243	155214490	0.000112084	0.04989	-0.154488	Adrenal_Schmitt2016, Bladder_Schmitt2016, Brain_astrocyte_ENCODE2012, Brain_microvascular_endothelial_cell_ENCODE2012, Cortical_plate_neurons_Won_2016, Dorsolateral_Prefrontal_Cortex_Schmitt2016, GM12878_Rao2014, Germinal_zone_neurons_Won_2016, HMEC_Rao2014, HUVEC_Rao2014, HeLa_Rao2014, Hippocampus_Schmitt2016, IMR90_Dixon2012, IMR90_Jin2013, IMR90_Rao2014, K562_Rao2014, KBM7_Rao2014, Lung_Schmit…		TRUE	5377	33.41	Cells_Transformed_fibroblasts	48.97	Muscle_Skeletal	3.31
	rs741756	1	155219867	RIT1	ENSG00000143622.6	1	155867599	155881195	6.16837e-05	0.0304418	-0.36108	Bladder_Schmitt2016, Cortical_plate_neurons_Won_2016, GM12878_Rao2014, Germinal_zone_neurons_Won_2016, Hippocampus_Schmitt2016, IMR90_Dixon2012, IMR90_Jin2013, KBM7_Rao2014, SK-N-MC_ENCODE2012, Spleen_Schmitt2016, hESC_Dixon2012, hESC_Jin2013		TRUE	647732	13.01	Cells_EBV-transformed_lymphocytes	32.42	Muscle_Skeletal	4.32
	rs2072647	1	155221836	THBS3	ENSG00000169231.9	1	155165379	155177708	1.16779e-05	0.00733544	0.229038	Brain_astrocyte_ENCODE2012, Cortical_plate_neurons_Won_2016, Dorsolateral_Prefrontal_Cortex_Schmitt2016, GM12878_Rao2014, Germinal_zone_neurons_Won_2016, HMEC_Rao2014, HUVEC_Rao2014, HeLa_Rao2014, IMR90_Dixon2012, IMR90_Jin2013, IMR90_Rao2014, K562_Rao2014, KBM7_Rao2014, NHEK_Rao2014, Right_Ventricle_Schmitt2016, SK-N-MC_ENCODE2012, Spleen_Schmitt2016		TRUE	44128	15.8	Uterus	91.34	Muscle_Skeletal	4.49
	rs2072647	1	155221836	RIT1	ENSG00000143622.6	1	155867599	155881195	6.189e-05	0.0305161	-0.362525	Bladder_Schmitt2016, Cortical_plate_neurons_Won_2016, Germinal_zone_neurons_Won_2016, HUVEC_Rao2014, Hippocampus_Schmitt2016, IMR90_Dixon2012, IMR90_Jin2013, SK-N-MC_ENCODE2012, Spleen_Schmitt2016, hESC_Dixon2012, hESC_Jin2013		TRUE	645763	13.01	Cells_EBV-transformed_lymphocytes	32.42	Muscle_Skeletal	4.32
	rs12748155	1	155222176	THBS3	ENSG00000169231.9	1	155165379	155177708	1.09016e-05	0.00691904	0.234246	Brain_astrocyte_ENCODE2012, Cortical_plate_neurons_Won_2016, Dorsolateral_Prefrontal_Cortex_Schmitt2016, GM12878_Rao2014, Germinal_zone_neurons_Won_2016, HUVEC_Rao2014, HeLa_Rao2014, IMR90_Dixon2012, IMR90_Jin2013, IMR90_Rao2014, K562_Rao2014, KBM7_Rao2014, Right_Ventricle_Schmitt2016, SK-N-MC_ENCODE2012, Spleen_Schmitt2016		TRUE	44468	15.8	Uterus	91.34	Muscle_Skeletal	4.49
	rs12748155	1	155222176	RIT1	ENSG00000143622.6	1	155867599	155881195	2.40971e-05	0.0137487	-0.388431	Bladder_Schmitt2016, Cortical_plate_neurons_Won_2016, Germinal_zone_neurons_Won_2016, HMEC_Rao2014, Hippocampus_Schmitt2016, IMR90_Dixon2012, IMR90_Jin2013, KBM7_Rao2014, SK-N-MC_ENCODE2012, Spleen_Schmitt2016, hESC_Dixon2012, hESC_Jin2013		TRUE	645423	13.01	Cells_EBV-transformed_lymphocytes	32.42	Muscle_Skeletal	4.32
	rs61092432	1	155222728	THBS3	ENSG00000169231.9	1	155165379	155177708	3.71176e-05	0.0198814	0.21882	Brain_astrocyte_ENCODE2012, Cortical_plate_neurons_Won_2016, Dorsolateral_Prefrontal_Cortex_Schmitt2016, GM12878_Rao2014, Germinal_zone_neurons_Won_2016, HMEC_Rao2014, HUVEC_Rao2014, IMR90_Dixon2012, IMR90_Jin2013, K562_Rao2014, KBM7_Rao2014, Right_Ventricle_Schmitt2016, SK-N-MC_ENCODE2012, Spleen_Schmitt2016		TRUE	45020	15.8	Uterus	91.34	Muscle_Skeletal	4.49
	rs61092432	1	155222728	RIT1	ENSG00000143622.6	1	155867599	155881195	2.04697e-05	0.0119015	-0.388456	Bladder_Schmitt2016, Cortical_plate_neurons_Won_2016, GM12878_Rao2014, Germinal_zone_neurons_Won_2016, Hippocampus_Schmitt2016, IMR90_Dixon2012, IMR90_Jin2013, IMR90_Rao2014, SK-N-MC_ENCODE2012, Spleen_Schmitt2016, hESC_Dixon2012, hESC_Jin2013		TRUE	644871	13.01	Cells_EBV-transformed_lymphocytes	32.42	Muscle_Skeletal	4.32
	rs59352002	1	155222729	THBS3	ENSG00000169231.9	1	155165379	155177708	2.39212e-05	0.0136661	0.224045	Brain_astrocyte_ENCODE2012, Cortical_plate_neurons_Won_2016, Dorsolateral_Prefrontal_Cortex_Schmitt2016, GM12878_Rao2014, Germinal_zone_neurons_Won_2016, HMEC_Rao2014, HUVEC_Rao2014, IMR90_Dixon2012, IMR90_Jin2013, K562_Rao2014, KBM7_Rao2014, Right_Ventricle_Schmitt2016, SK-N-MC_ENCODE2012, Spleen_Schmitt2016		TRUE	45021	15.8	Uterus	91.34	Muscle_Skeletal	4.49
	rs59352002	1	155222729	RIT1	ENSG00000143622.6	1	155867599	155881195	2.78767e-05	0.0155692	-0.382945	Bladder_Schmitt2016, Cortical_plate_neurons_Won_2016, GM12878_Rao2014, Germinal_zone_neurons_Won_2016, Hippocampus_Schmitt2016, IMR90_Dixon2012, IMR90_Jin2013, IMR90_Rao2014, SK-N-MC_ENCODE2012, Spleen_Schmitt2016, hESC_Dixon2012, hESC_Jin2013		TRUE	644870	13.01	Cells_EBV-transformed_lymphocytes	32.42	Muscle_Skeletal	4.32
	rs11264346	1	155223006	THBS3	ENSG00000169231.9	1	155165379	155177708	1.89388e-05	0.0111502	0.22425	Brain_astrocyte_ENCODE2012, Cortical_plate_neurons_Won_2016, Dorsolateral_Prefrontal_Cortex_Schmitt2016, GM12878_Rao2014, Germinal_zone_neurons_Won_2016, HMEC_Rao2014, IMR90_Dixon2012, IMR90_Jin2013, IMR90_Rao2014, K562_Rao2014, KBM7_Rao2014, Right_Ventricle_Schmitt2016, SK-N-MC_ENCODE2012, Spleen_Schmitt2016		TRUE	45298	15.8	Uterus	91.34	Muscle_Skeletal	4.49
	rs11264346	1	155223006	RIT1	ENSG00000143622.6	1	155867599	155881195	3.39439e-05	0.0184469	-0.375097	Bladder_Schmitt2016, Cortical_plate_neurons_Won_2016, Germinal_zone_neurons_Won_2016, Hippocampus_Schmitt2016, IMR90_Dixon2012, IMR90_Jin2013, SK-N-MC_ENCODE2012, Spleen_Schmitt2016, hESC_Dixon2012, hESC_Jin2013		TRUE	644593	13.01	Cells_EBV-transformed_lymphocytes	32.42	Muscle_Skeletal	4.32
	rs2075566	1	155224090	THBS3	ENSG00000169231.9	1	155165379	155177708	1.89388e-05	0.0111502	0.22425	Brain_astrocyte_ENCODE2012, Cortical_plate_neurons_Won_2016, Dorsolateral_Prefrontal_Cortex_Schmitt2016, GM12878_Rao2014, Germinal_zone_neurons_Won_2016, HUVEC_Rao2014, HeLa_Rao2014, IMR90_Dixon2012, IMR90_Jin2013, IMR90_Rao2014, K562_Rao2014, Right_Ventricle_Schmitt2016, SK-N-MC_ENCODE2012, Spleen_Schmitt2016		TRUE	46382	15.8	Uterus	91.34	Muscle_Skeletal	4.49
	rs2075566	1	155224090	RIT1	ENSG00000143622.6	1	155867599	155881195	3.39439e-05	0.0184469	-0.375097	Bladder_Schmitt2016, Cortical_plate_neurons_Won_2016, GM12878_Rao2014, Germinal_zone_neurons_Won_2016, HUVEC_Rao2014, Hippocampus_Schmitt2016, IMR90_Dixon2012, IMR90_Jin2013, IMR90_Rao2014, SK-N-MC_ENCODE2012, Spleen_Schmitt2016, hESC_Dixon2012, hESC_Jin2013		TRUE	643509	13.01	Cells_EBV-transformed_lymphocytes	32.42	Muscle_Skeletal	4.32
	rs2242577	1	155224300	THBS3	ENSG00000169231.9	1	155165379	155177708	1.89388e-05	0.0111502	0.22425	Brain_astrocyte_ENCODE2012, Cortical_plate_neurons_Won_2016, Dorsolateral_Prefrontal_Cortex_Schmitt2016, GM12878_Rao2014, Germinal_zone_neurons_Won_2016, HUVEC_Rao2014, HeLa_Rao2014, IMR90_Dixon2012, IMR90_Jin2013, IMR90_Rao2014, K562_Rao2014, Right_Ventricle_Schmitt2016, SK-N-MC_ENCODE2012, Spleen_Schmitt2016		TRUE	46592	15.8	Uterus	91.34	Muscle_Skeletal	4.49
	rs2242577	1	155224300	RIT1	ENSG00000143622.6	1	155867599	155881195	3.39439e-05	0.0184469	-0.375097	Bladder_Schmitt2016, Cortical_plate_neurons_Won_2016, GM12878_Rao2014, Germinal_zone_neurons_Won_2016, HUVEC_Rao2014, Hippocampus_Schmitt2016, IMR90_Dixon2012, IMR90_Jin2013, IMR90_Rao2014, SK-N-MC_ENCODE2012, Spleen_Schmitt2016, hESC_Dixon2012, hESC_Jin2013		TRUE	643299	13.01	Cells_EBV-transformed_lymphocytes	32.42	Muscle_Skeletal	4.32
	rs9729564	1	155229221	THBS3	ENSG00000169231.9	1	155165379	155177708	6.55669e-05	0.0320876	0.205034	Brain_astrocyte_ENCODE2012, Cortical_plate_neurons_Won_2016, Dorsolateral_Prefrontal_Cortex_Schmitt2016, GM12878_Rao2014, Germinal_zone_neurons_Won_2016, HUVEC_Rao2014, HeLa_Rao2014, IMR90_Dixon2012, IMR90_Jin2013, IMR90_Rao2014, NHEK_Rao2014, Right_Ventricle_Schmitt2016, SK-N-MC_ENCODE2012, Spleen_Schmitt2016		TRUE	51513	15.8	Uterus	91.34	Muscle_Skeletal	4.49
	rs9729564	1	155229221	GBAP1	ENSG00000160766.10	1	155183616	155197214	9.08567e-05	0.0417616	-0.224404	Brain_astrocyte_ENCODE2012, Cortical_plate_neurons_Won_2016, GM12878_Rao2014, Germinal_zone_neurons_Won_2016, HMEC_Rao2014, HUVEC_Rao2014, Hippocampus_Schmitt2016, IMR90_Dixon2012, IMR90_Jin2013, IMR90_Rao2014, K562_Rao2014, NHEK_Rao2014, Right_Ventricle_Schmitt2016, Spleen_Schmitt2016, hESC_Dixon2012, hESC_Jin2013		TRUE	32007	4.38	Brain_Cerebellum	15.94	Muscle_Skeletal	0.5
	rs9729564	1	155229221	RIT1	ENSG00000143622.6	1	155867599	155881195	6.90007e-06	0.00462524	-0.394809	Bladder_Schmitt2016, Cortical_plate_neurons_Won_2016, Germinal_zone_neurons_Won_2016, HMEC_Rao2014, Hippocampus_Schmitt2016, IMR90_Dixon2012, IMR90_Jin2013, SK-N-MC_ENCODE2012, Spleen_Schmitt2016, hESC_Dixon2012, hESC_Jin2013		TRUE	638378	13.01	Cells_EBV-transformed_lymphocytes	32.42	Muscle_Skeletal	4.32
	rs11264347	1	155229765	THBS3	ENSG00000169231.9	1	155165379	155177708	6.1004e-06	0.00412571	0.254905	Brain_astrocyte_ENCODE2012, Cortical_plate_neurons_Won_2016, Dorsolateral_Prefrontal_Cortex_Schmitt2016, GM12878_Rao2014, Germinal_zone_neurons_Won_2016, HMEC_Rao2014, HUVEC_Rao2014, HeLa_Rao2014, IMR90_Dixon2012, IMR90_Jin2013, IMR90_Rao2014, K562_Rao2014, KBM7_Rao2014, NHEK_Rao2014, Right_Ventricle_Schmitt2016, SK-N-MC_ENCODE2012, Spleen_Schmitt2016		TRUE	52057	15.8	Uterus	91.34	Muscle_Skeletal	4.49
	rs11264347	1	155229765	RIT1	ENSG00000143622.6	1	155867599	155881195	2.45111e-06	0.00183011	-0.45602	Bladder_Schmitt2016, Cortical_plate_neurons_Won_2016, GM12878_Rao2014, Germinal_zone_neurons_Won_2016, Hippocampus_Schmitt2016, IMR90_Dixon2012, IMR90_Jin2013, SK-N-MC_ENCODE2012, Spleen_Schmitt2016, hESC_Dixon2012, hESC_Jin2013		TRUE	637834	13.01	Cells_EBV-transformed_lymphocytes	32.42	Muscle_Skeletal	4.32
	rs11264348	1	155229914	THBS3	ENSG00000169231.9	1	155165379	155177708	7.62589e-05	0.0362974	0.202498	Brain_astrocyte_ENCODE2012, Cortical_plate_neurons_Won_2016, Dorsolateral_Prefrontal_Cortex_Schmitt2016, GM12878_Rao2014, Germinal_zone_neurons_Won_2016, HMEC_Rao2014, HUVEC_Rao2014, HeLa_Rao2014, IMR90_Dixon2012, IMR90_Jin2013, IMR90_Rao2014, K562_Rao2014, KBM7_Rao2014, NHEK_Rao2014, Right_Ventricle_Schmitt2016, SK-N-MC_ENCODE2012, Spleen_Schmitt2016		TRUE	52206	15.8	Uterus	91.34	Muscle_Skeletal	4.49
	rs11264348	1	155229914	GBAP1	ENSG00000160766.10	1	155183616	155197214	9.63446e-05	0.0438241	-0.222763	Brain_astrocyte_ENCODE2012, Cortical_plate_neurons_Won_2016, GM12878_Rao2014, Germinal_zone_neurons_Won_2016, HMEC_Rao2014, HUVEC_Rao2014, HeLa_Rao2014, Hippocampus_Schmitt2016, IMR90_Dixon2012, IMR90_Jin2013, IMR90_Rao2014, K562_Rao2014, KBM7_Rao2014, NHEK_Rao2014, Right_Ventricle_Schmitt2016, Spleen_Schmitt2016, hESC_Dixon2012, hESC_Jin2013		TRUE	32700	4.38	Brain_Cerebellum	15.94	Muscle_Skeletal	0.5
	rs11264348	1	155229914	GBA	ENSG00000177628.11	1	155204243	155214490	0.000109351	0.0489712	-0.151247	Adrenal_Schmitt2016, Bladder_Schmitt2016, Brain_astrocyte_ENCODE2012, Brain_microvascular_endothelial_cell_ENCODE2012, Cortical_plate_neurons_Won_2016, Dorsolateral_Prefrontal_Cortex_Schmitt2016, GM12878_Rao2014, Germinal_zone_neurons_Won_2016, HMEC_Rao2014, HeLa_Rao2014, Hippocampus_Schmitt2016, IMR90_Dixon2012, IMR90_Jin2013, IMR90_Rao2014, K562_Rao2014, KBM7_Rao2014, Lung_Schmitt2016, NHEK_Rao…		TRUE	15424	33.41	Cells_Transformed_fibroblasts	48.97	Muscle_Skeletal	3.31
	rs11264348	1	155229914	RIT1	ENSG00000143622.6	1	155867599	155881195	1.71777e-05	0.010218	-0.377117	Bladder_Schmitt2016, Cortical_plate_neurons_Won_2016, GM12878_Rao2014, Germinal_zone_neurons_Won_2016, Hippocampus_Schmitt2016, IMR90_Dixon2012, IMR90_Jin2013, SK-N-MC_ENCODE2012, Spleen_Schmitt2016, hESC_Dixon2012, hESC_Jin2013		TRUE	637685	13.01	Cells_EBV-transformed_lymphocytes	32.42	Muscle_Skeletal	4.32
	rs1142287	1	155230130	RIT1	ENSG00000143622.6	1	155867599	155881195	3.1484e-05	0.0173374	-0.370564	Bladder_Schmitt2016, Cortical_plate_neurons_Won_2016, GM12878_Rao2014, Germinal_zone_neurons_Won_2016, Hippocampus_Schmitt2016, IMR90_Dixon2012, IMR90_Jin2013, KBM7_Rao2014, SK-N-MC_ENCODE2012, Spleen_Schmitt2016, hESC_Dixon2012, hESC_Jin2013		TRUE	637469	13.01	Cells_EBV-transformed_lymphocytes	32.42	Muscle_Skeletal	4.32
	rs2242576	1	155231544	GBAP1	ENSG00000160766.10	1	155183616	155197214	8.79203e-05	0.0407077	-0.228324	Brain_astrocyte_ENCODE2012, Cortical_plate_neurons_Won_2016, GM12878_Rao2014, Germinal_zone_neurons_Won_2016, HeLa_Rao2014, Hippocampus_Schmitt2016, IMR90_Dixon2012, IMR90_Jin2013, IMR90_Rao2014, K562_Rao2014, KBM7_Rao2014, Right_Ventricle_Schmitt2016, Spleen_Schmitt2016, hESC_Dixon2012, hESC_Jin2013		TRUE	34330	4.38	Brain_Cerebellum	15.94	Muscle_Skeletal	0.5
	rs2242576	1	155231544	GBA	ENSG00000177628.11	1	155204243	155214490	2.32568e-05	0.0133246	-0.167755	Adrenal_Schmitt2016, Bladder_Schmitt2016, Brain_astrocyte_ENCODE2012, Brain_microvascular_endothelial_cell_ENCODE2012, Cortical_plate_neurons_Won_2016, Dorsolateral_Prefrontal_Cortex_Schmitt2016, GM12878_Rao2014, Germinal_zone_neurons_Won_2016, HMEC_Rao2014, HUVEC_Rao2014, HeLa_Rao2014, Hippocampus_Schmitt2016, IMR90_Dixon2012, IMR90_Jin2013, IMR90_Rao2014, K562_Rao2014, KBM7_Rao2014, Lung_Schmit…		TRUE	17054	33.41	Cells_Transformed_fibroblasts	48.97	Muscle_Skeletal	3.31
	rs2242576	1	155231544	RIT1	ENSG00000143622.6	1	155867599	155881195	1.29765e-05	0.00803398	-0.389626	Bladder_Schmitt2016, Cortical_plate_neurons_Won_2016, GM12878_Rao2014, Germinal_zone_neurons_Won_2016, Hippocampus_Schmitt2016, IMR90_Dixon2012, IMR90_Jin2013, K562_Rao2014, KBM7_Rao2014, SK-N-MC_ENCODE2012, Spleen_Schmitt2016, hESC_Dixon2012, hESC_Jin2013		TRUE	636055	13.01	Cells_EBV-transformed_lymphocytes	32.42	Muscle_Skeletal	4.32
	rs1046188	1	155232073	RIT1	ENSG00000143622.6	1	155867599	155881195	3.1484e-05	0.0173374	-0.370564	Bladder_Schmitt2016, Cortical_plate_neurons_Won_2016, GM12878_Rao2014, Germinal_zone_neurons_Won_2016, Hippocampus_Schmitt2016, IMR90_Dixon2012, IMR90_Jin2013, IMR90_Rao2014, K562_Rao2014, KBM7_Rao2014, SK-N-MC_ENCODE2012, Spleen_Schmitt2016, hESC_Dixon2012, hESC_Jin2013		TRUE	635526	13.01	Cells_EBV-transformed_lymphocytes	32.42	Muscle_Skeletal	4.32
	rs1076556	1	155234820	THBS3	ENSG00000169231.9	1	155165379	155177708	8.4817e-05	0.0396071	0.201886	Brain_astrocyte_ENCODE2012, Cortical_plate_neurons_Won_2016, Dorsolateral_Prefrontal_Cortex_Schmitt2016, GM12878_Rao2014, Germinal_zone_neurons_Won_2016, HUVEC_Rao2014, HeLa_Rao2014, IMR90_Dixon2012, IMR90_Jin2013, IMR90_Rao2014, K562_Rao2014, Right_Ventricle_Schmitt2016, SK-N-MC_ENCODE2012, Spleen_Schmitt2016		TRUE	57112	15.8	Uterus	91.34	Muscle_Skeletal	4.49
	rs1076556	1	155234820	GBAP1	ENSG00000160766.10	1	155183616	155197214	0.000100054	0.0452412	-0.222954	Brain_astrocyte_ENCODE2012, Cortical_plate_neurons_Won_2016, GM12878_Rao2014, Germinal_zone_neurons_Won_2016, HUVEC_Rao2014, HeLa_Rao2014, Hippocampus_Schmitt2016, IMR90_Dixon2012, IMR90_Jin2013, IMR90_Rao2014, K562_Rao2014, NHEK_Rao2014, Right_Ventricle_Schmitt2016, Spleen_Schmitt2016, hESC_Dixon2012, hESC_Jin2013		TRUE	37606	4.38	Brain_Cerebellum	15.94	Muscle_Skeletal	0.5
	rs1076556	1	155234820	RIT1	ENSG00000143622.6	1	155867599	155881195	7.11729e-06	0.00475922	-0.393945	Bladder_Schmitt2016, Cortical_plate_neurons_Won_2016, GM12878_Rao2014, Germinal_zone_neurons_Won_2016, HUVEC_Rao2014, Hippocampus_Schmitt2016, IMR90_Dixon2012, IMR90_Jin2013, K562_Rao2014, KBM7_Rao2014, SK-N-MC_ENCODE2012, Spleen_Schmitt2016, hESC_Dixon2012, hESC_Jin2013		TRUE	632779	13.01	Cells_EBV-transformed_lymphocytes	32.42	Muscle_Skeletal	4.32
Artery_Aorta	rs28445596	1	155186728	GBAP1	ENSG00000160766.10	1	155183616	155197214	5.23106e-39	1.94758e-34	-0.599525	Adrenal_Schmitt2016, Bladder_Schmitt2016, Brain_astrocyte_ENCODE2012, Brain_microvascular_endothelial_cell_ENCODE2012, Brain_vascular_pericyte_ENCODE2012, Cortical_plate_neurons_Won_2016, Dorsolateral_Prefrontal_Cortex_Schmitt2016, GM12878_Rao2014, Germinal_zone_neurons_Won_2016, HMEC_Rao2014, HUVEC_Rao2014, HeLa_Rao2014, Hippocampus_Schmitt2016, IMR90_Dixon2012, IMR90_Jin2013, IMR90_Rao2014, K56…		TRUE	0	4.59	Brain_Cerebellum	15.94	Muscle_Skeletal	0.5
	rs28445596	1	155186728	FAM189B	ENSG00000160767.16	1	155216996	155225178	6.55438e-05	0.0320872	0.120341	Brain_astrocyte_ENCODE2012, Cortical_plate_neurons_Won_2016, GM12878_Rao2014, Germinal_zone_neurons_Won_2016, HUVEC_Rao2014, HeLa_Rao2014, Hippocampus_Schmitt2016, IMR90_Jin2013, K562_Rao2014, KBM7_Rao2014, NHEK_Rao2014, SK-N-MC_ENCODE2012, Spinal_cord_astrocyte_ENCODE2012, Spleen_Schmitt2016, hESC_Dixon2012		TRUE	30268	35.08	Brain_Cerebellum	51.12	Whole_Blood	6.53
	rs1057941	1	155186741	GBAP1	ENSG00000160766.10	1	155183616	155197214	2.4218e-27	3.07503e-23	-0.552598	Adrenal_Schmitt2016, Bladder_Schmitt2016, Brain_astrocyte_ENCODE2012, Brain_microvascular_endothelial_cell_ENCODE2012, Brain_vascular_pericyte_ENCODE2012, Cortical_plate_neurons_Won_2016, Dorsolateral_Prefrontal_Cortex_Schmitt2016, GM12878_Rao2014, Germinal_zone_neurons_Won_2016, HMEC_Rao2014, HUVEC_Rao2014, HeLa_Rao2014, Hippocampus_Schmitt2016, IMR90_Dixon2012, IMR90_Jin2013, IMR90_Rao2014, K56…		TRUE	0	4.59	Brain_Cerebellum	15.94	Muscle_Skeletal	0.5
	rs2990220	1	155190253	GBAP1	ENSG00000160766.10	1	155183616	155197214	2.33465e-37	6.83782e-33	-0.592806	Adrenal_Schmitt2016, Bladder_Schmitt2016, Brain_astrocyte_ENCODE2012, Brain_microvascular_endothelial_cell_ENCODE2012, Brain_vascular_pericyte_ENCODE2012, Cortical_plate_neurons_Won_2016, Dorsolateral_Prefrontal_Cortex_Schmitt2016, GM12878_Rao2014, Germinal_zone_neurons_Won_2016, HMEC_Rao2014, HUVEC_Rao2014, HeLa_Rao2014, Hippocampus_Schmitt2016, IMR90_Dixon2012, IMR90_Jin2013, IMR90_Rao2014, K56…		TRUE	0	4.59	Brain_Cerebellum	15.94	Muscle_Skeletal	0.5
	rs2990220	1	155190253	FAM189B	ENSG00000160767.16	1	155216996	155225178	8.07359e-05	0.0380491	0.119335	Cortical_plate_neurons_Won_2016, GM12878_Rao2014, Germinal_zone_neurons_Won_2016, HUVEC_Rao2014, HeLa_Rao2014, IMR90_Dixon2012, IMR90_Jin2013, IMR90_Rao2014, K562_Rao2014, KBM7_Rao2014, NHEK_Rao2014, Pancreas_Schmitt2016, Right_Ventricle_Schmitt2016, SK-N-MC_ENCODE2012, Spleen_Schmitt2016, hESC_Dixon2012, hESC_Jin2013		TRUE	26743	35.08	Brain_Cerebellum	51.12	Whole_Blood	6.53
	rs113690547	1	155190281	GBAP1	ENSG00000160766.10	1	155183616	155197214	7.13885e-08	7.96011e-05	-0.510943	Adrenal_Schmitt2016, Bladder_Schmitt2016, Brain_astrocyte_ENCODE2012, Brain_microvascular_endothelial_cell_ENCODE2012, Brain_vascular_pericyte_ENCODE2012, Cortical_plate_neurons_Won_2016, Dorsolateral_Prefrontal_Cortex_Schmitt2016, GM12878_Rao2014, Germinal_zone_neurons_Won_2016, HMEC_Rao2014, HUVEC_Rao2014, HeLa_Rao2014, Hippocampus_Schmitt2016, IMR90_Dixon2012, IMR90_Jin2013, IMR90_Rao2014, K56…		TRUE	0	4.59	Brain_Cerebellum	15.94	Muscle_Skeletal	0.5
	rs497829	1	155193531	GBAP1	ENSG00000160766.10	1	155183616	155197214	4.97742e-37	1.38399e-32	-0.592562	Adrenal_Schmitt2016, Bladder_Schmitt2016, Brain_astrocyte_ENCODE2012, Brain_microvascular_endothelial_cell_ENCODE2012, Brain_vascular_pericyte_ENCODE2012, Cortical_plate_neurons_Won_2016, Dorsolateral_Prefrontal_Cortex_Schmitt2016, GM12878_Rao2014, Germinal_zone_neurons_Won_2016, HMEC_Rao2014, HUVEC_Rao2014, HeLa_Rao2014, Hippocampus_Schmitt2016, IMR90_Dixon2012, IMR90_Jin2013, IMR90_Rao2014, K56…		TRUE	0	4.59	Brain_Cerebellum	15.94	Muscle_Skeletal	0.5
	rs497829	1	155193531	FAM189B	ENSG00000160767.16	1	155216996	155225178	6.70122e-05	0.0327113	0.120956	Cortical_plate_neurons_Won_2016, GM12878_Rao2014, Germinal_zone_neurons_Won_2016, HMEC_Rao2014, HUVEC_Rao2014, HeLa_Rao2014, IMR90_Dixon2012, IMR90_Jin2013, IMR90_Rao2014, K562_Rao2014, KBM7_Rao2014, Pancreas_Schmitt2016, Right_Ventricle_Schmitt2016, SK-N-MC_ENCODE2012, Spleen_Schmitt2016, hESC_Dixon2012, hESC_Jin2013		TRUE	23465	35.08	Brain_Cerebellum	51.12	Whole_Blood	6.53
	rs2049805	1	155194979	GBAP1	ENSG00000160766.10	1	155183616	155197214	2.47293e-37	7.14752e-33	-0.592788	Adrenal_Schmitt2016, Bladder_Schmitt2016, Brain_astrocyte_ENCODE2012, Brain_microvascular_endothelial_cell_ENCODE2012, Brain_vascular_pericyte_ENCODE2012, Cortical_plate_neurons_Won_2016, Dorsolateral_Prefrontal_Cortex_Schmitt2016, GM12878_Rao2014, Germinal_zone_neurons_Won_2016, HMEC_Rao2014, HUVEC_Rao2014, HeLa_Rao2014, Hippocampus_Schmitt2016, IMR90_Dixon2012, IMR90_Jin2013, IMR90_Rao2014, K56…		TRUE	0	4.59	Brain_Cerebellum	15.94	Muscle_Skeletal	0.5
	rs2049805	1	155194979	FAM189B	ENSG00000160767.16	1	155216996	155225178	8.0072e-05	0.037793	0.119417	Cortical_plate_neurons_Won_2016, GM12878_Rao2014, Germinal_zone_neurons_Won_2016, HeLa_Rao2014, IMR90_Dixon2012, IMR90_Jin2013, IMR90_Rao2014, K562_Rao2014, KBM7_Rao2014, Pancreas_Schmitt2016, Right_Ventricle_Schmitt2016, SK-N-MC_ENCODE2012, Spleen_Schmitt2016, hESC_Dixon2012, hESC_Jin2013		TRUE	22017	35.08	Brain_Cerebellum	51.12	Whole_Blood	6.53
	rs2974931	1	155195214	GBAP1	ENSG00000160766.10	1	155183616	155197214	6.49185e-37	1.78252e-32	-0.589007	Adrenal_Schmitt2016, Bladder_Schmitt2016, Brain_astrocyte_ENCODE2012, Brain_microvascular_endothelial_cell_ENCODE2012, Brain_vascular_pericyte_ENCODE2012, Cortical_plate_neurons_Won_2016, Dorsolateral_Prefrontal_Cortex_Schmitt2016, GM12878_Rao2014, Germinal_zone_neurons_Won_2016, HMEC_Rao2014, HUVEC_Rao2014, HeLa_Rao2014, Hippocampus_Schmitt2016, IMR90_Dixon2012, IMR90_Jin2013, IMR90_Rao2014, K56…		TRUE	0	4.59	Brain_Cerebellum	15.94	Muscle_Skeletal	0.5
	rs2974931	1	155195214	FAM189B	ENSG00000160767.16	1	155216996	155225178	6.30456e-05	0.0310233	0.120783	Cortical_plate_neurons_Won_2016, GM12878_Rao2014, Germinal_zone_neurons_Won_2016, IMR90_Dixon2012, IMR90_Jin2013, Pancreas_Schmitt2016, Right_Ventricle_Schmitt2016, SK-N-MC_ENCODE2012, Spleen_Schmitt2016, hESC_Dixon2012, hESC_Jin2013		TRUE	21782	35.08	Brain_Cerebellum	51.12	Whole_Blood	6.53
	rs2974930	1	155196716	GBAP1	ENSG00000160766.10	1	155183616	155197214	5.59612e-40	2.23502e-35	-0.607341	Adrenal_Schmitt2016, Bladder_Schmitt2016, Brain_astrocyte_ENCODE2012, Brain_microvascular_endothelial_cell_ENCODE2012, Brain_vascular_pericyte_ENCODE2012, Cortical_plate_neurons_Won_2016, Dorsolateral_Prefrontal_Cortex_Schmitt2016, GM12878_Rao2014, Germinal_zone_neurons_Won_2016, HMEC_Rao2014, HUVEC_Rao2014, HeLa_Rao2014, Hippocampus_Schmitt2016, IMR90_Dixon2012, IMR90_Jin2013, IMR90_Rao2014, K56…		TRUE	0	4.59	Brain_Cerebellum	15.94	Muscle_Skeletal	0.5
	rs2974930	1	155196716	FAM189B	ENSG00000160767.16	1	155216996	155225178	5.5801e-05	0.0279826	0.122002	Cortical_plate_neurons_Won_2016, GM12878_Rao2014, Germinal_zone_neurons_Won_2016, IMR90_Dixon2012, IMR90_Jin2013, Pancreas_Schmitt2016, Right_Ventricle_Schmitt2016, SK-N-MC_ENCODE2012, Spleen_Schmitt2016, hESC_Dixon2012, hESC_Jin2013		TRUE	20280	35.08	Brain_Cerebellum	51.12	Whole_Blood	6.53
	rs2974929	1	155197267	GBAP1	ENSG00000160766.10	1	155183616	155197214	4.55033e-41	2.2212e-36	-0.611355	Adrenal_Schmitt2016, Bladder_Schmitt2016, Brain_astrocyte_ENCODE2012, Brain_microvascular_endothelial_cell_ENCODE2012, Brain_vascular_pericyte_ENCODE2012, Cortical_plate_neurons_Won_2016, Dorsolateral_Prefrontal_Cortex_Schmitt2016, GM12878_Rao2014, Germinal_zone_neurons_Won_2016, HMEC_Rao2014, HUVEC_Rao2014, HeLa_Rao2014, Hippocampus_Schmitt2016, IMR90_Dixon2012, IMR90_Jin2013, IMR90_Rao2014, K56…		TRUE	53	4.59	Brain_Cerebellum	15.94	Muscle_Skeletal	0.5
	rs2974929	1	155197267	FAM189B	ENSG00000160767.16	1	155216996	155225178	0.000103067	0.0464315	0.117433	Cortical_plate_neurons_Won_2016, GM12878_Rao2014, Germinal_zone_neurons_Won_2016, HMEC_Rao2014, HUVEC_Rao2014, HeLa_Rao2014, IMR90_Dixon2012, IMR90_Jin2013, IMR90_Rao2014, K562_Rao2014, KBM7_Rao2014, NHEK_Rao2014, Pancreas_Schmitt2016, Right_Ventricle_Schmitt2016, SK-N-MC_ENCODE2012, Spleen_Schmitt2016, hESC_Dixon2012, hESC_Jin2013		TRUE	19729	35.08	Brain_Cerebellum	51.12	Whole_Blood	6.53
	rs2974929	1	155197267	C1orf21	ENSG00000116667.8	1	184356192	184598154	9.14587e-05	0.0419418	0.212938	GM12878_Rao2014, HMEC_Rao2014, Lung_Schmitt2016, hESC_Dixon2012		FALSE	29158925	8.24	Muscle_Skeletal	44.62	Cells_EBV-transformed_lymphocytes	0.14
	rs2990245	1	155197461	GBAP1	ENSG00000160766.10	1	155183616	155197214	1.28878e-40	5.89786e-36	-0.603421	Adrenal_Schmitt2016, Bladder_Schmitt2016, Brain_astrocyte_ENCODE2012, Brain_microvascular_endothelial_cell_ENCODE2012, Brain_vascular_pericyte_ENCODE2012, Cortical_plate_neurons_Won_2016, Dorsolateral_Prefrontal_Cortex_Schmitt2016, GM12878_Rao2014, Germinal_zone_neurons_Won_2016, HMEC_Rao2014, HUVEC_Rao2014, HeLa_Rao2014, Hippocampus_Schmitt2016, IMR90_Dixon2012, IMR90_Jin2013, IMR90_Rao2014, K56…		TRUE	247	4.59	Brain_Cerebellum	15.94	Muscle_Skeletal	0.5
	rs2990245	1	155197461	FAM189B	ENSG00000160767.16	1	155216996	155225178	7.32693e-05	0.0350873	0.118712	Cortical_plate_neurons_Won_2016, GM12878_Rao2014, Germinal_zone_neurons_Won_2016, HMEC_Rao2014, HUVEC_Rao2014, HeLa_Rao2014, IMR90_Dixon2012, IMR90_Jin2013, IMR90_Rao2014, K562_Rao2014, KBM7_Rao2014, NHEK_Rao2014, Pancreas_Schmitt2016, Right_Ventricle_Schmitt2016, SK-N-MC_ENCODE2012, Spleen_Schmitt2016, hESC_Dixon2012, hESC_Jin2013		TRUE	19535	35.08	Brain_Cerebellum	51.12	Whole_Blood	6.53
	rs2990245	1	155197461	C1orf21	ENSG00000116667.8	1	184356192	184598154	5.78934e-05	0.0288761	0.216617	GM12878_Rao2014, HMEC_Rao2014, Lung_Schmitt2016, hESC_Dixon2012		FALSE	29158731	8.24	Muscle_Skeletal	44.62	Cells_EBV-transformed_lymphocytes	0.14
	rs2990246	1	155197601	GBAP1	ENSG00000160766.10	1	155183616	155197214	5.05897e-24	4.70876e-20	-0.563319	Adrenal_Schmitt2016, Bladder_Schmitt2016, Brain_astrocyte_ENCODE2012, Brain_microvascular_endothelial_cell_ENCODE2012, Brain_vascular_pericyte_ENCODE2012, Cortical_plate_neurons_Won_2016, Dorsolateral_Prefrontal_Cortex_Schmitt2016, GM12878_Rao2014, Germinal_zone_neurons_Won_2016, HMEC_Rao2014, HUVEC_Rao2014, HeLa_Rao2014, Hippocampus_Schmitt2016, IMR90_Dixon2012, IMR90_Jin2013, IMR90_Rao2014, K56…		TRUE	387	4.59	Brain_Cerebellum	15.94	Muscle_Skeletal	0.5
	rs112270735	1	155198770	GBAP1	ENSG00000160766.10	1	155183616	155197214	1.45716e-09	2.18338e-06	-0.492855	Adrenal_Schmitt2016, Bladder_Schmitt2016, Brain_astrocyte_ENCODE2012, Brain_microvascular_endothelial_cell_ENCODE2012, Brain_vascular_pericyte_ENCODE2012, Cortical_plate_neurons_Won_2016, Dorsolateral_Prefrontal_Cortex_Schmitt2016, GM12878_Rao2014, Germinal_zone_neurons_Won_2016, HMEC_Rao2014, HUVEC_Rao2014, HeLa_Rao2014, Hippocampus_Schmitt2016, IMR90_Dixon2012, IMR90_Jin2013, IMR90_Rao2014, K56…		TRUE	1556	4.59	Brain_Cerebellum	15.94	Muscle_Skeletal	0.5
	rs12407919	1	155199314	GBAP1	ENSG00000160766.10	1	155183616	155197214	2.96821e-18	1.72033e-14	-0.507966	Adrenal_Schmitt2016, Bladder_Schmitt2016, Brain_astrocyte_ENCODE2012, Brain_microvascular_endothelial_cell_ENCODE2012, Brain_vascular_pericyte_ENCODE2012, Cortical_plate_neurons_Won_2016, Dorsolateral_Prefrontal_Cortex_Schmitt2016, GM12878_Rao2014, Germinal_zone_neurons_Won_2016, HMEC_Rao2014, HUVEC_Rao2014, HeLa_Rao2014, Hippocampus_Schmitt2016, IMR90_Dixon2012, IMR90_Jin2013, IMR90_Rao2014, K56…		TRUE	2100	4.59	Brain_Cerebellum	15.94	Muscle_Skeletal	0.5
	rs12407919	1	155199314	FAM189B	ENSG00000160767.16	1	155216996	155225178	6.56463e-08	7.38354e-05	0.184422	Cortical_plate_neurons_Won_2016, GM12878_Rao2014, Germinal_zone_neurons_Won_2016, HUVEC_Rao2014, HeLa_Rao2014, IMR90_Dixon2012, IMR90_Jin2013, IMR90_Rao2014, K562_Rao2014, KBM7_Rao2014, NHEK_Rao2014, Pancreas_Schmitt2016, Right_Ventricle_Schmitt2016, SK-N-MC_ENCODE2012, Spleen_Schmitt2016, hESC_Dixon2012, hESC_Jin2013		TRUE	17682	35.08	Brain_Cerebellum	51.12	Whole_Blood	6.53
	rs12407919	1	155199314	C1orf21	ENSG00000116667.8	1	184356192	184598154	9.16994e-05	0.0420258	0.244238	Lung_Schmitt2016, hESC_Dixon2012		FALSE	29156878	8.24	Muscle_Skeletal	44.62	Cells_EBV-transformed_lymphocytes	0.14
	rs11264343	1	155199665	GBAP1	ENSG00000160766.10	1	155183616	155197214	3.13929e-20	2.20315e-16	-0.527338	Adrenal_Schmitt2016, Bladder_Schmitt2016, Brain_astrocyte_ENCODE2012, Brain_microvascular_endothelial_cell_ENCODE2012, Brain_vascular_pericyte_ENCODE2012, Cortical_plate_neurons_Won_2016, Dorsolateral_Prefrontal_Cortex_Schmitt2016, GM12878_Rao2014, Germinal_zone_neurons_Won_2016, HMEC_Rao2014, HUVEC_Rao2014, HeLa_Rao2014, Hippocampus_Schmitt2016, IMR90_Dixon2012, IMR90_Jin2013, IMR90_Rao2014, K56…		TRUE	2451	4.59	Brain_Cerebellum	15.94	Muscle_Skeletal	0.5
	rs11264343	1	155199665	FAM189B	ENSG00000160767.16	1	155216996	155225178	3.72871e-05	0.0199586	0.141503	Cortical_plate_neurons_Won_2016, GM12878_Rao2014, Germinal_zone_neurons_Won_2016, HUVEC_Rao2014, HeLa_Rao2014, IMR90_Dixon2012, IMR90_Jin2013, IMR90_Rao2014, K562_Rao2014, KBM7_Rao2014, NHEK_Rao2014, Pancreas_Schmitt2016, Right_Ventricle_Schmitt2016, SK-N-MC_ENCODE2012, Spleen_Schmitt2016, hESC_Dixon2012, hESC_Jin2013		TRUE	17331	35.08	Brain_Cerebellum	51.12	Whole_Blood	6.53
	rs11264343	1	155199665	C1orf21	ENSG00000116667.8	1	184356192	184598154	6.62781e-05	0.032389	0.246757	Lung_Schmitt2016, hESC_Dixon2012		FALSE	29156527	8.24	Muscle_Skeletal	44.62	Cells_EBV-transformed_lymphocytes	0.14
	rs3768566	1	155201063	GBAP1	ENSG00000160766.10	1	155183616	155197214	2.13976e-19	1.33152e-15	-0.515737	Adrenal_Schmitt2016, Bladder_Schmitt2016, Brain_astrocyte_ENCODE2012, Brain_microvascular_endothelial_cell_ENCODE2012, Brain_vascular_pericyte_ENCODE2012, Cortical_plate_neurons_Won_2016, Dorsolateral_Prefrontal_Cortex_Schmitt2016, GM12878_Rao2014, Germinal_zone_neurons_Won_2016, HMEC_Rao2014, HUVEC_Rao2014, HeLa_Rao2014, Hippocampus_Schmitt2016, IMR90_Dixon2012, IMR90_Jin2013, IMR90_Rao2014, K56…		TRUE	3849	4.59	Brain_Cerebellum	15.94	Muscle_Skeletal	0.5
	rs3768566	1	155201063	FAM189B	ENSG00000160767.16	1	155216996	155225178	1.19501e-07	0.000127365	0.17876	Cortical_plate_neurons_Won_2016, GM12878_Rao2014, Germinal_zone_neurons_Won_2016, HMEC_Rao2014, HUVEC_Rao2014, HeLa_Rao2014, IMR90_Dixon2012, IMR90_Jin2013, IMR90_Rao2014, K562_Rao2014, KBM7_Rao2014, NHEK_Rao2014, Pancreas_Schmitt2016, Right_Ventricle_Schmitt2016, SK-N-MC_ENCODE2012, Spleen_Schmitt2016, hESC_Dixon2012, hESC_Jin2013		TRUE	15933	35.08	Brain_Cerebellum	51.12	Whole_Blood	6.53
	rs3768566	1	155201063	C1orf21	ENSG00000116667.8	1	184356192	184598154	4.85096e-05	0.0248792	0.250244	Lung_Schmitt2016, hESC_Dixon2012		FALSE	29155129	8.24	Muscle_Skeletal	44.62	Cells_EBV-transformed_lymphocytes	0.14
	rs4043	1	155201189	GBAP1	ENSG00000160766.10	1	155183616	155197214	7.75632e-20	5.07076e-16	-0.521011	Adrenal_Schmitt2016, Bladder_Schmitt2016, Brain_astrocyte_ENCODE2012, Brain_microvascular_endothelial_cell_ENCODE2012, Brain_vascular_pericyte_ENCODE2012, Cortical_plate_neurons_Won_2016, Dorsolateral_Prefrontal_Cortex_Schmitt2016, GM12878_Rao2014, Germinal_zone_neurons_Won_2016, HMEC_Rao2014, HUVEC_Rao2014, HeLa_Rao2014, Hippocampus_Schmitt2016, IMR90_Dixon2012, IMR90_Jin2013, IMR90_Rao2014, K56…		TRUE	3975	4.59	Brain_Cerebellum	15.94	Muscle_Skeletal	0.5
	rs4043	1	155201189	FAM189B	ENSG00000160767.16	1	155216996	155225178	3.62908e-05	0.0194908	0.141231	Cortical_plate_neurons_Won_2016, GM12878_Rao2014, Germinal_zone_neurons_Won_2016, HMEC_Rao2014, HUVEC_Rao2014, HeLa_Rao2014, IMR90_Dixon2012, IMR90_Jin2013, IMR90_Rao2014, K562_Rao2014, KBM7_Rao2014, NHEK_Rao2014, Pancreas_Schmitt2016, Right_Ventricle_Schmitt2016, SK-N-MC_ENCODE2012, Spleen_Schmitt2016, hESC_Dixon2012, hESC_Jin2013		TRUE	15807	35.08	Brain_Cerebellum	51.12	Whole_Blood	6.53
	rs4043	1	155201189	C1orf21	ENSG00000116667.8	1	184356192	184598154	3.59103e-05	0.0193148	0.254404	Lung_Schmitt2016, hESC_Dixon2012		FALSE	29155003	8.24	Muscle_Skeletal	44.62	Cells_EBV-transformed_lymphocytes	0.14
	rs1045253	1	155201234	GBAP1	ENSG00000160766.10	1	155183616	155197214	1.70946e-19	1.06982e-15	-0.518705	Adrenal_Schmitt2016, Bladder_Schmitt2016, Brain_astrocyte_ENCODE2012, Brain_microvascular_endothelial_cell_ENCODE2012, Brain_vascular_pericyte_ENCODE2012, Cortical_plate_neurons_Won_2016, Dorsolateral_Prefrontal_Cortex_Schmitt2016, GM12878_Rao2014, Germinal_zone_neurons_Won_2016, HMEC_Rao2014, HUVEC_Rao2014, HeLa_Rao2014, Hippocampus_Schmitt2016, IMR90_Dixon2012, IMR90_Jin2013, IMR90_Rao2014, K56…		TRUE	4020	4.59	Brain_Cerebellum	15.94	Muscle_Skeletal	0.5
	rs1045253	1	155201234	FAM189B	ENSG00000160767.16	1	155216996	155225178	4.47622e-05	0.023311	0.140105	Cortical_plate_neurons_Won_2016, GM12878_Rao2014, Germinal_zone_neurons_Won_2016, HMEC_Rao2014, HUVEC_Rao2014, HeLa_Rao2014, IMR90_Dixon2012, IMR90_Jin2013, IMR90_Rao2014, K562_Rao2014, KBM7_Rao2014, NHEK_Rao2014, Pancreas_Schmitt2016, Right_Ventricle_Schmitt2016, SK-N-MC_ENCODE2012, Spleen_Schmitt2016, hESC_Dixon2012, hESC_Jin2013		TRUE	15762	35.08	Brain_Cerebellum	51.12	Whole_Blood	6.53
	rs1045253	1	155201234	C1orf21	ENSG00000116667.8	1	184356192	184598154	3.61892e-05	0.0194505	0.255152	Lung_Schmitt2016, hESC_Dixon2012		FALSE	29154958	8.24	Muscle_Skeletal	44.62	Cells_EBV-transformed_lymphocytes	0.14
	rs28595322	1	155201992	GBAP1	ENSG00000160766.10	1	155183616	155197214	1.46194e-19	9.20155e-16	-0.517966	Bladder_Schmitt2016, Brain_astrocyte_ENCODE2012, Brain_microvascular_endothelial_cell_ENCODE2012, Cortical_plate_neurons_Won_2016, Germinal_zone_neurons_Won_2016, Hippocampus_Schmitt2016, IMR90_Dixon2012, IMR90_Jin2013, Lung_Schmitt2016, Neuronal_progenitor_Dixon2015, Pancreas_Schmitt2016, SK-N-MC_ENCODE2012, SmallBowel_Schmitt2016, Spleen_Schmitt2016, hESC_Dixon2012, hESC_Jin2013		TRUE	4778	4.59	Brain_Cerebellum	15.94	Muscle_Skeletal	0.5
	rs28595322	1	155201992	FAM189B	ENSG00000160767.16	1	155216996	155225178	3.30546e-05	0.0180439	0.141986	Adrenal_Schmitt2016, Bladder_Schmitt2016, Brain_astrocyte_ENCODE2012, Brain_microvascular_endothelial_cell_ENCODE2012, Brain_vascular_pericyte_ENCODE2012, Cortical_plate_neurons_Won_2016, Dorsolateral_Prefrontal_Cortex_Schmitt2016, Germinal_zone_neurons_Won_2016, Hippocampus_Schmitt2016, IMR90_Dixon2012, IMR90_Jin2013, Lung_Schmitt2016, Neuronal_progenitor_Dixon2015, Ovary_Schmitt2016, Pancreas_S…		TRUE	15004	35.08	Brain_Cerebellum	51.12	Whole_Blood	6.53
	rs10796940	1	155202688	GBAP1	ENSG00000160766.10	1	155183616	155197214	7.75632e-20	5.07076e-16	-0.521011	Bladder_Schmitt2016, Brain_astrocyte_ENCODE2012, Brain_microvascular_endothelial_cell_ENCODE2012, Cortical_plate_neurons_Won_2016, GM12878_Rao2014, Germinal_zone_neurons_Won_2016, HUVEC_Rao2014, HeLa_Rao2014, Hippocampus_Schmitt2016, IMR90_Dixon2012, IMR90_Jin2013, IMR90_Rao2014, K562_Rao2014, KBM7_Rao2014, Lung_Schmitt2016, NHEK_Rao2014, Neuronal_progenitor_Dixon2015, Pancreas_Schmitt2016, SK-N-…		TRUE	5474	4.59	Brain_Cerebellum	15.94	Muscle_Skeletal	0.5
	rs10796940	1	155202688	FAM189B	ENSG00000160767.16	1	155216996	155225178	3.62908e-05	0.0194908	0.141231	Adrenal_Schmitt2016, Bladder_Schmitt2016, Brain_astrocyte_ENCODE2012, Brain_microvascular_endothelial_cell_ENCODE2012, Brain_vascular_pericyte_ENCODE2012, Cortical_plate_neurons_Won_2016, Dorsolateral_Prefrontal_Cortex_Schmitt2016, GM12878_Rao2014, Germinal_zone_neurons_Won_2016, HMEC_Rao2014, HUVEC_Rao2014, HeLa_Rao2014, Hippocampus_Schmitt2016, IMR90_Dixon2012, IMR90_Jin2013, IMR90_Rao2014, K56…		TRUE	14308	35.08	Brain_Cerebellum	51.12	Whole_Blood	6.53
	rs11264344	1	155203059	GBAP1	ENSG00000160766.10	1	155183616	155197214	8.02237e-19	4.80168e-15	-0.513283	Bladder_Schmitt2016, Brain_astrocyte_ENCODE2012, Brain_microvascular_endothelial_cell_ENCODE2012, Cortical_plate_neurons_Won_2016, GM12878_Rao2014, Germinal_zone_neurons_Won_2016, HUVEC_Rao2014, HeLa_Rao2014, Hippocampus_Schmitt2016, IMR90_Dixon2012, IMR90_Jin2013, IMR90_Rao2014, K562_Rao2014, KBM7_Rao2014, Lung_Schmitt2016, NHEK_Rao2014, Neuronal_progenitor_Dixon2015, Pancreas_Schmitt2016, SK-N-…		TRUE	5845	4.59	Brain_Cerebellum	15.94	Muscle_Skeletal	0.5
	rs11264344	1	155203059	FAM189B	ENSG00000160767.16	1	155216996	155225178	2.45926e-05	0.0140059	0.145381	Adrenal_Schmitt2016, Bladder_Schmitt2016, Brain_astrocyte_ENCODE2012, Brain_microvascular_endothelial_cell_ENCODE2012, Brain_vascular_pericyte_ENCODE2012, Cortical_plate_neurons_Won_2016, Dorsolateral_Prefrontal_Cortex_Schmitt2016, GM12878_Rao2014, Germinal_zone_neurons_Won_2016, HMEC_Rao2014, HUVEC_Rao2014, HeLa_Rao2014, Hippocampus_Schmitt2016, IMR90_Dixon2012, IMR90_Jin2013, IMR90_Rao2014, K56…		TRUE	13937	35.08	Brain_Cerebellum	51.12	Whole_Blood	6.53
	rs9628662	1	155206340	GBAP1	ENSG00000160766.10	1	155183616	155197214	1.46194e-19	9.20155e-16	-0.517966	Bladder_Schmitt2016, Brain_astrocyte_ENCODE2012, Brain_microvascular_endothelial_cell_ENCODE2012, Cortical_plate_neurons_Won_2016, GM12878_Rao2014, Germinal_zone_neurons_Won_2016, HMEC_Rao2014, HUVEC_Rao2014, HeLa_Rao2014, Hippocampus_Schmitt2016, IMR90_Dixon2012, IMR90_Jin2013, IMR90_Rao2014, K562_Rao2014, KBM7_Rao2014, Lung_Schmitt2016, NHEK_Rao2014, Neuronal_progenitor_Dixon2015, Pancreas_Schm…		TRUE	9126	4.59	Brain_Cerebellum	15.94	Muscle_Skeletal	0.5
	rs9628662	1	155206340	FAM189B	ENSG00000160767.16	1	155216996	155225178	3.30546e-05	0.0180439	0.141986	Adrenal_Schmitt2016, Bladder_Schmitt2016, Brain_astrocyte_ENCODE2012, Brain_microvascular_endothelial_cell_ENCODE2012, Brain_vascular_pericyte_ENCODE2012, Cortical_plate_neurons_Won_2016, Dorsolateral_Prefrontal_Cortex_Schmitt2016, GM12878_Rao2014, Germinal_zone_neurons_Won_2016, HUVEC_Rao2014, HeLa_Rao2014, Hippocampus_Schmitt2016, IMR90_Dixon2012, IMR90_Jin2013, IMR90_Rao2014, K562_Rao2014, KBM…		TRUE	10656	35.08	Brain_Cerebellum	51.12	Whole_Blood	6.53
	rs762488	1	155207548	GBAP1	ENSG00000160766.10	1	155183616	155197214	1.46194e-19	9.20155e-16	-0.517966	Bladder_Schmitt2016, Brain_astrocyte_ENCODE2012, Brain_microvascular_endothelial_cell_ENCODE2012, Cortical_plate_neurons_Won_2016, GM12878_Rao2014, Germinal_zone_neurons_Won_2016, HMEC_Rao2014, HUVEC_Rao2014, HeLa_Rao2014, Hippocampus_Schmitt2016, IMR90_Dixon2012, IMR90_Jin2013, IMR90_Rao2014, K562_Rao2014, KBM7_Rao2014, Lung_Schmitt2016, Neuronal_progenitor_Dixon2015, Pancreas_Schmitt2016, SK-N-…		TRUE	10334	4.59	Brain_Cerebellum	15.94	Muscle_Skeletal	0.5
	rs762488	1	155207548	FAM189B	ENSG00000160767.16	1	155216996	155225178	3.30546e-05	0.0180439	0.141986	Adrenal_Schmitt2016, Bladder_Schmitt2016, Brain_astrocyte_ENCODE2012, Brain_microvascular_endothelial_cell_ENCODE2012, Brain_vascular_pericyte_ENCODE2012, Cortical_plate_neurons_Won_2016, Dorsolateral_Prefrontal_Cortex_Schmitt2016, GM12878_Rao2014, Germinal_zone_neurons_Won_2016, HMEC_Rao2014, HUVEC_Rao2014, HeLa_Rao2014, Hippocampus_Schmitt2016, IMR90_Dixon2012, IMR90_Jin2013, IMR90_Rao2014, K56…		TRUE	9448	35.08	Brain_Cerebellum	51.12	Whole_Blood	6.53
	rs762488	1	155207548	C1orf21	ENSG00000116667.8	1	184356192	184598154	3.18694e-05	0.0175276	0.256115	IMR90_Rao2014, Pancreas_Schmitt2016		FALSE	29148644	8.24	Muscle_Skeletal	44.62	Cells_EBV-transformed_lymphocytes	0.14
	rs2009578	1	155207625	GBAP1	ENSG00000160766.10	1	155183616	155197214	3.5909e-19	2.20332e-15	-0.512377	Bladder_Schmitt2016, Brain_astrocyte_ENCODE2012, Brain_microvascular_endothelial_cell_ENCODE2012, Cortical_plate_neurons_Won_2016, GM12878_Rao2014, Germinal_zone_neurons_Won_2016, HMEC_Rao2014, HUVEC_Rao2014, HeLa_Rao2014, Hippocampus_Schmitt2016, IMR90_Dixon2012, IMR90_Jin2013, IMR90_Rao2014, K562_Rao2014, KBM7_Rao2014, Lung_Schmitt2016, Neuronal_progenitor_Dixon2015, Pancreas_Schmitt2016, SK-N-…		TRUE	10411	4.59	Brain_Cerebellum	15.94	Muscle_Skeletal	0.5
	rs2009578	1	155207625	FAM189B	ENSG00000160767.16	1	155216996	155225178	2.85208e-05	0.0158687	0.14283	Adrenal_Schmitt2016, Bladder_Schmitt2016, Brain_astrocyte_ENCODE2012, Brain_microvascular_endothelial_cell_ENCODE2012, Brain_vascular_pericyte_ENCODE2012, Cortical_plate_neurons_Won_2016, Dorsolateral_Prefrontal_Cortex_Schmitt2016, GM12878_Rao2014, Germinal_zone_neurons_Won_2016, HMEC_Rao2014, HUVEC_Rao2014, HeLa_Rao2014, Hippocampus_Schmitt2016, IMR90_Dixon2012, IMR90_Jin2013, IMR90_Rao2014, K56…		TRUE	9371	35.08	Brain_Cerebellum	51.12	Whole_Blood	6.53
	rs2009578	1	155207625	C1orf21	ENSG00000116667.8	1	184356192	184598154	1.70111e-05	0.0101376	0.263965	IMR90_Rao2014, Pancreas_Schmitt2016		FALSE	29148567	8.24	Muscle_Skeletal	44.62	Cells_EBV-transformed_lymphocytes	0.14
	rs145066479	1	155207845	YY1AP1	ENSG00000163374.15	1	155629237	155658565	9.37429e-05	0.042855	-0.49002	Brain_microvascular_endothelial_cell_ENCODE2012, Cortical_plate_neurons_Won_2016, GM12878_Rao2014, Germinal_zone_neurons_Won_2016, IMR90_Dixon2012, IMR90_Jin2013		TRUE	421392	41.47	Testis	76.39	Pancreas	11.81
	rs1800442	1	155212099	GBAP1	ENSG00000160766.10	1	155183616	155197214	9.6172e-20	6.21336e-16	-0.525422	Cortical_plate_neurons_Won_2016, GM12878_Rao2014, Germinal_zone_neurons_Won_2016, HMEC_Rao2014, HeLa_Rao2014, IMR90_Dixon2012, IMR90_Jin2013, IMR90_Rao2014, K562_Rao2014, KBM7_Rao2014, Pancreas_Schmitt2016, Right_Ventricle_Schmitt2016, SK-N-MC_ENCODE2012, Spinal_cord_astrocyte_ENCODE2012, Spleen_Schmitt2016		TRUE	14885	4.59	Brain_Cerebellum	15.94	Muscle_Skeletal	0.5
	rs1800442	1	155212099	FAM189B	ENSG00000160767.16	1	155216996	155225178	1.4491e-05	0.00888648	0.149558	Adrenal_Schmitt2016, Bladder_Schmitt2016, Brain_astrocyte_ENCODE2012, Brain_microvascular_endothelial_cell_ENCODE2012, Brain_vascular_pericyte_ENCODE2012, Cortical_plate_neurons_Won_2016, Dorsolateral_Prefrontal_Cortex_Schmitt2016, GM12878_Rao2014, Germinal_zone_neurons_Won_2016, HUVEC_Rao2014, HeLa_Rao2014, Hippocampus_Schmitt2016, IMR90_Dixon2012, IMR90_Jin2013, IMR90_Rao2014, KBM7_Rao2014, Lun…		TRUE	4897	35.08	Brain_Cerebellum	51.12	Whole_Blood	6.53
	rs3754485	1	155212210	GBAP1	ENSG00000160766.10	1	155183616	155197214	3.14582e-19	1.94107e-15	-0.512124	Cortical_plate_neurons_Won_2016, GM12878_Rao2014, Germinal_zone_neurons_Won_2016, HMEC_Rao2014, HeLa_Rao2014, IMR90_Dixon2012, IMR90_Jin2013, IMR90_Rao2014, K562_Rao2014, KBM7_Rao2014, Pancreas_Schmitt2016, Right_Ventricle_Schmitt2016, SK-N-MC_ENCODE2012, Spinal_cord_astrocyte_ENCODE2012, Spleen_Schmitt2016		TRUE	14996	4.59	Brain_Cerebellum	15.94	Muscle_Skeletal	0.5
	rs3754485	1	155212210	FAM189B	ENSG00000160767.16	1	155216996	155225178	2.11809e-07	0.000209768	0.174865	Adrenal_Schmitt2016, Bladder_Schmitt2016, Brain_astrocyte_ENCODE2012, Brain_microvascular_endothelial_cell_ENCODE2012, Brain_vascular_pericyte_ENCODE2012, Cortical_plate_neurons_Won_2016, Dorsolateral_Prefrontal_Cortex_Schmitt2016, GM12878_Rao2014, Germinal_zone_neurons_Won_2016, HUVEC_Rao2014, HeLa_Rao2014, Hippocampus_Schmitt2016, IMR90_Dixon2012, IMR90_Jin2013, IMR90_Rao2014, KBM7_Rao2014, Lun…		TRUE	4786	35.08	Brain_Cerebellum	51.12	Whole_Blood	6.53
	rs1800438	1	155212287	GBAP1	ENSG00000160766.10	1	155183616	155197214	1.46194e-19	9.20155e-16	-0.517966	Cortical_plate_neurons_Won_2016, GM12878_Rao2014, Germinal_zone_neurons_Won_2016, HMEC_Rao2014, HeLa_Rao2014, IMR90_Dixon2012, IMR90_Jin2013, IMR90_Rao2014, K562_Rao2014, Pancreas_Schmitt2016, Right_Ventricle_Schmitt2016, SK-N-MC_ENCODE2012, Spinal_cord_astrocyte_ENCODE2012, Spleen_Schmitt2016		TRUE	15073	4.59	Brain_Cerebellum	15.94	Muscle_Skeletal	0.5
	rs1800438	1	155212287	FAM189B	ENSG00000160767.16	1	155216996	155225178	3.30546e-05	0.0180439	0.141986	Adrenal_Schmitt2016, Bladder_Schmitt2016, Brain_astrocyte_ENCODE2012, Brain_microvascular_endothelial_cell_ENCODE2012, Brain_vascular_pericyte_ENCODE2012, Cortical_plate_neurons_Won_2016, Dorsolateral_Prefrontal_Cortex_Schmitt2016, GM12878_Rao2014, Germinal_zone_neurons_Won_2016, HMEC_Rao2014, HUVEC_Rao2014, HeLa_Rao2014, Hippocampus_Schmitt2016, IMR90_Dixon2012, IMR90_Jin2013, IMR90_Rao2014, K56…		TRUE	4709	35.08	Brain_Cerebellum	51.12	Whole_Blood	6.53
	rs11264345	1	155213123	GBAP1	ENSG00000160766.10	1	155183616	155197214	1.46194e-19	9.20155e-16	-0.517966	Cortical_plate_neurons_Won_2016, GM12878_Rao2014, Germinal_zone_neurons_Won_2016, HMEC_Rao2014, HUVEC_Rao2014, HeLa_Rao2014, IMR90_Dixon2012, IMR90_Jin2013, IMR90_Rao2014, K562_Rao2014, KBM7_Rao2014, NHEK_Rao2014, Pancreas_Schmitt2016, Right_Ventricle_Schmitt2016, SK-N-MC_ENCODE2012, Spinal_cord_astrocyte_ENCODE2012, Spleen_Schmitt2016		TRUE	15909	4.59	Brain_Cerebellum	15.94	Muscle_Skeletal	0.5
	rs11264345	1	155213123	FAM189B	ENSG00000160767.16	1	155216996	155225178	3.30546e-05	0.0180439	0.141986	Adrenal_Schmitt2016, Bladder_Schmitt2016, Brain_astrocyte_ENCODE2012, Brain_microvascular_endothelial_cell_ENCODE2012, Brain_vascular_pericyte_ENCODE2012, Cortical_plate_neurons_Won_2016, Dorsolateral_Prefrontal_Cortex_Schmitt2016, GM12878_Rao2014, Germinal_zone_neurons_Won_2016, HMEC_Rao2014, HUVEC_Rao2014, HeLa_Rao2014, Hippocampus_Schmitt2016, IMR90_Dixon2012, IMR90_Jin2013, IMR90_Rao2014, K56…		TRUE	3873	35.08	Brain_Cerebellum	51.12	Whole_Blood	6.53
	rs11264345	1	155213123	C1orf21	ENSG00000116667.8	1	184356192	184598154	3.18694e-05	0.0175276	0.256115	HeLa_Rao2014, Right_Ventricle_Schmitt2016		FALSE	29143069	8.24	Muscle_Skeletal	44.62	Cells_EBV-transformed_lymphocytes	0.14
	rs10908459	1	155214065	GBAP1	ENSG00000160766.10	1	155183616	155197214	1.93863e-18	1.14475e-14	-0.521601	Cortical_plate_neurons_Won_2016, GM12878_Rao2014, Germinal_zone_neurons_Won_2016, HMEC_Rao2014, HUVEC_Rao2014, HeLa_Rao2014, IMR90_Dixon2012, IMR90_Jin2013, IMR90_Rao2014, K562_Rao2014, NHEK_Rao2014, Pancreas_Schmitt2016, Right_Ventricle_Schmitt2016, SK-N-MC_ENCODE2012, Spinal_cord_astrocyte_ENCODE2012, Spleen_Schmitt2016		TRUE	16851	4.59	Brain_Cerebellum	15.94	Muscle_Skeletal	0.5
	rs10908459	1	155214065	FAM189B	ENSG00000160767.16	1	155216996	155225178	8.14454e-06	0.00536287	0.157323	Adrenal_Schmitt2016, Bladder_Schmitt2016, Brain_astrocyte_ENCODE2012, Brain_microvascular_endothelial_cell_ENCODE2012, Brain_vascular_pericyte_ENCODE2012, Cortical_plate_neurons_Won_2016, Dorsolateral_Prefrontal_Cortex_Schmitt2016, GM12878_Rao2014, Germinal_zone_neurons_Won_2016, HMEC_Rao2014, HUVEC_Rao2014, HeLa_Rao2014, Hippocampus_Schmitt2016, IMR90_Dixon2012, IMR90_Jin2013, IMR90_Rao2014, K56…		TRUE	2931	35.08	Brain_Cerebellum	51.12	Whole_Blood	6.53
	rs12034326	1	155214472	GBAP1	ENSG00000160766.10	1	155183616	155197214	5.20639e-19	3.15055e-15	-0.523853	Cortical_plate_neurons_Won_2016, GM12878_Rao2014, Germinal_zone_neurons_Won_2016, HMEC_Rao2014, HUVEC_Rao2014, HeLa_Rao2014, IMR90_Dixon2012, IMR90_Jin2013, IMR90_Rao2014, K562_Rao2014, KBM7_Rao2014, NHEK_Rao2014, Pancreas_Schmitt2016, Right_Ventricle_Schmitt2016, SK-N-MC_ENCODE2012, Spinal_cord_astrocyte_ENCODE2012, Spleen_Schmitt2016		TRUE	17258	4.59	Brain_Cerebellum	15.94	Muscle_Skeletal	0.5
	rs12034326	1	155214472	FAM189B	ENSG00000160767.16	1	155216996	155225178	4.85231e-06	0.00338695	0.159489	Adrenal_Schmitt2016, Bladder_Schmitt2016, Brain_astrocyte_ENCODE2012, Brain_microvascular_endothelial_cell_ENCODE2012, Brain_vascular_pericyte_ENCODE2012, Cortical_plate_neurons_Won_2016, Dorsolateral_Prefrontal_Cortex_Schmitt2016, GM12878_Rao2014, Germinal_zone_neurons_Won_2016, HMEC_Rao2014, HUVEC_Rao2014, HeLa_Rao2014, Hippocampus_Schmitt2016, IMR90_Dixon2012, IMR90_Jin2013, IMR90_Rao2014, K56…		TRUE	2524	35.08	Brain_Cerebellum	51.12	Whole_Blood	6.53
	rs12406363	1	155215261	SPRN	ENSG00000203772.6	10	135234175	135382916	9.36316e-05	0.042822	-0.632475	Adrenal_Schmitt2016, Spinal_cord_astrocyte_ENCODE2012		FALSE	NA	2.1	Brain_Cerebellum	38.98	Heart_Left_Ventricle	1.15
	rs2075568	1	155218167	GBAP1	ENSG00000160766.10	1	155183616	155197214	5.71687e-16	2.32984e-12	-0.515957	Cortical_plate_neurons_Won_2016, GM12878_Rao2014, Germinal_zone_neurons_Won_2016, HMEC_Rao2014, HUVEC_Rao2014, HeLa_Rao2014, IMR90_Dixon2012, IMR90_Jin2013, IMR90_Rao2014, K562_Rao2014, KBM7_Rao2014, NHEK_Rao2014, Pancreas_Schmitt2016, Right_Ventricle_Schmitt2016, SK-N-MC_ENCODE2012, Spinal_cord_astrocyte_ENCODE2012, Spleen_Schmitt2016		TRUE	20953	4.59	Brain_Cerebellum	15.94	Muscle_Skeletal	0.5
	rs2075568	1	155218167	FAM189B	ENSG00000160767.16	1	155216996	155225178	1.13505e-08	1.4503e-05	0.209812	Adrenal_Schmitt2016, Bladder_Schmitt2016, Brain_astrocyte_ENCODE2012, Brain_microvascular_endothelial_cell_ENCODE2012, Brain_vascular_pericyte_ENCODE2012, Cortical_plate_neurons_Won_2016, Dorsolateral_Prefrontal_Cortex_Schmitt2016, GM12878_Rao2014, Germinal_zone_neurons_Won_2016, HMEC_Rao2014, HUVEC_Rao2014, HeLa_Rao2014, Hippocampus_Schmitt2016, IMR90_Dixon2012, IMR90_Jin2013, IMR90_Rao2014, K56…		TRUE	0	35.08	Brain_Cerebellum	51.12	Whole_Blood	6.53
	rs734073	1	155218364	GBAP1	ENSG00000160766.10	1	155183616	155197214	1.50907e-14	5.03779e-11	-0.495952	Cortical_plate_neurons_Won_2016, GM12878_Rao2014, Germinal_zone_neurons_Won_2016, HMEC_Rao2014, HUVEC_Rao2014, HeLa_Rao2014, IMR90_Dixon2012, IMR90_Jin2013, IMR90_Rao2014, K562_Rao2014, KBM7_Rao2014, NHEK_Rao2014, Pancreas_Schmitt2016, Right_Ventricle_Schmitt2016, SK-N-MC_ENCODE2012, Spinal_cord_astrocyte_ENCODE2012, Spleen_Schmitt2016		TRUE	21150	4.59	Brain_Cerebellum	15.94	Muscle_Skeletal	0.5
	rs734073	1	155218364	FAM189B	ENSG00000160767.16	1	155216996	155225178	1.61546e-07	0.000165821	0.194646	Adrenal_Schmitt2016, Bladder_Schmitt2016, Brain_astrocyte_ENCODE2012, Brain_microvascular_endothelial_cell_ENCODE2012, Brain_vascular_pericyte_ENCODE2012, Cortical_plate_neurons_Won_2016, Dorsolateral_Prefrontal_Cortex_Schmitt2016, GM12878_Rao2014, Germinal_zone_neurons_Won_2016, HMEC_Rao2014, HUVEC_Rao2014, HeLa_Rao2014, Hippocampus_Schmitt2016, IMR90_Dixon2012, IMR90_Jin2013, IMR90_Rao2014, K56…		TRUE	0	35.08	Brain_Cerebellum	51.12	Whole_Blood	6.53
	rs734074	1	155218445	GBAP1	ENSG00000160766.10	1	155183616	155197214	5.71687e-16	2.32984e-12	-0.515957	Cortical_plate_neurons_Won_2016, GM12878_Rao2014, Germinal_zone_neurons_Won_2016, HMEC_Rao2014, HUVEC_Rao2014, HeLa_Rao2014, IMR90_Dixon2012, IMR90_Jin2013, IMR90_Rao2014, K562_Rao2014, KBM7_Rao2014, NHEK_Rao2014, Pancreas_Schmitt2016, Right_Ventricle_Schmitt2016, SK-N-MC_ENCODE2012, Spinal_cord_astrocyte_ENCODE2012, Spleen_Schmitt2016		TRUE	21231	4.59	Brain_Cerebellum	15.94	Muscle_Skeletal	0.5
	rs734074	1	155218445	FAM189B	ENSG00000160767.16	1	155216996	155225178	1.13505e-08	1.4503e-05	0.209812	Adrenal_Schmitt2016, Bladder_Schmitt2016, Brain_astrocyte_ENCODE2012, Brain_microvascular_endothelial_cell_ENCODE2012, Brain_vascular_pericyte_ENCODE2012, Cortical_plate_neurons_Won_2016, Dorsolateral_Prefrontal_Cortex_Schmitt2016, GM12878_Rao2014, Germinal_zone_neurons_Won_2016, HMEC_Rao2014, HUVEC_Rao2014, HeLa_Rao2014, Hippocampus_Schmitt2016, IMR90_Dixon2012, IMR90_Jin2013, IMR90_Rao2014, K56…		TRUE	0	35.08	Brain_Cerebellum	51.12	Whole_Blood	6.53
	rs1807042	1	155218677	GBAP1	ENSG00000160766.10	1	155183616	155197214	1.24711e-15	4.75597e-12	-0.511493	Cortical_plate_neurons_Won_2016, GM12878_Rao2014, Germinal_zone_neurons_Won_2016, HeLa_Rao2014, IMR90_Dixon2012, IMR90_Jin2013, Pancreas_Schmitt2016, Right_Ventricle_Schmitt2016, SK-N-MC_ENCODE2012, Spinal_cord_astrocyte_ENCODE2012, Spleen_Schmitt2016		TRUE	21463	4.59	Brain_Cerebellum	15.94	Muscle_Skeletal	0.5
	rs1807042	1	155218677	FAM189B	ENSG00000160767.16	1	155216996	155225178	7.98057e-09	1.05541e-05	0.212152	Adrenal_Schmitt2016, Bladder_Schmitt2016, Brain_astrocyte_ENCODE2012, Brain_microvascular_endothelial_cell_ENCODE2012, Brain_vascular_pericyte_ENCODE2012, Cortical_plate_neurons_Won_2016, Dorsolateral_Prefrontal_Cortex_Schmitt2016, GM12878_Rao2014, Germinal_zone_neurons_Won_2016, HMEC_Rao2014, HUVEC_Rao2014, HeLa_Rao2014, Hippocampus_Schmitt2016, IMR90_Dixon2012, IMR90_Jin2013, IMR90_Rao2014, K56…		TRUE	0	35.08	Brain_Cerebellum	51.12	Whole_Blood	6.53
	rs1546818	1	155219206	GBAP1	ENSG00000160766.10	1	155183616	155197214	5.71687e-16	2.32984e-12	-0.515957	Cortical_plate_neurons_Won_2016, GM12878_Rao2014, Germinal_zone_neurons_Won_2016, HMEC_Rao2014, HeLa_Rao2014, IMR90_Dixon2012, IMR90_Jin2013, IMR90_Rao2014, K562_Rao2014, KBM7_Rao2014, NHEK_Rao2014, Pancreas_Schmitt2016, Right_Ventricle_Schmitt2016, SK-N-MC_ENCODE2012, Spinal_cord_astrocyte_ENCODE2012, Spleen_Schmitt2016		TRUE	21992	4.59	Brain_Cerebellum	15.94	Muscle_Skeletal	0.5
	rs1546818	1	155219206	FAM189B	ENSG00000160767.16	1	155216996	155225178	1.13505e-08	1.4503e-05	0.209812	Adrenal_Schmitt2016, Bladder_Schmitt2016, Brain_astrocyte_ENCODE2012, Brain_microvascular_endothelial_cell_ENCODE2012, Brain_vascular_pericyte_ENCODE2012, Cortical_plate_neurons_Won_2016, Dorsolateral_Prefrontal_Cortex_Schmitt2016, GM12878_Rao2014, Germinal_zone_neurons_Won_2016, HMEC_Rao2014, HUVEC_Rao2014, HeLa_Rao2014, Hippocampus_Schmitt2016, IMR90_Dixon2012, IMR90_Jin2013, IMR90_Rao2014, K56…		TRUE	0	35.08	Brain_Cerebellum	51.12	Whole_Blood	6.53
	rs2361536	1	155219624	GBAP1	ENSG00000160766.10	1	155183616	155197214	9.47581e-15	3.25232e-11	-0.50246	Brain_astrocyte_ENCODE2012, Cortical_plate_neurons_Won_2016, GM12878_Rao2014, Germinal_zone_neurons_Won_2016, HUVEC_Rao2014, HeLa_Rao2014, Hippocampus_Schmitt2016, IMR90_Dixon2012, IMR90_Jin2013, IMR90_Rao2014, KBM7_Rao2014, NHEK_Rao2014, Right_Ventricle_Schmitt2016, Spleen_Schmitt2016, hESC_Dixon2012, hESC_Jin2013		TRUE	22410	4.59	Brain_Cerebellum	15.94	Muscle_Skeletal	0.5
	rs2361536	1	155219624	FAM189B	ENSG00000160767.16	1	155216996	155225178	4.12395e-09	5.70453e-06	0.218055	Adrenal_Schmitt2016, Bladder_Schmitt2016, Brain_astrocyte_ENCODE2012, Brain_microvascular_endothelial_cell_ENCODE2012, Brain_vascular_pericyte_ENCODE2012, Cortical_plate_neurons_Won_2016, Dorsolateral_Prefrontal_Cortex_Schmitt2016, GM12878_Rao2014, Germinal_zone_neurons_Won_2016, HMEC_Rao2014, HUVEC_Rao2014, HeLa_Rao2014, Hippocampus_Schmitt2016, IMR90_Dixon2012, IMR90_Jin2013, IMR90_Rao2014, K56…		TRUE	0	35.08	Brain_Cerebellum	51.12	Whole_Blood	6.53
	rs741756	1	155219867	GBAP1	ENSG00000160766.10	1	155183616	155197214	3.85394e-16	1.64702e-12	-0.520689	Brain_astrocyte_ENCODE2012, Cortical_plate_neurons_Won_2016, GM12878_Rao2014, Germinal_zone_neurons_Won_2016, HMEC_Rao2014, HUVEC_Rao2014, HeLa_Rao2014, Hippocampus_Schmitt2016, IMR90_Dixon2012, IMR90_Jin2013, IMR90_Rao2014, K562_Rao2014, KBM7_Rao2014, NHEK_Rao2014, Right_Ventricle_Schmitt2016, Spleen_Schmitt2016, hESC_Dixon2012, hESC_Jin2013		TRUE	22653	4.59	Brain_Cerebellum	15.94	Muscle_Skeletal	0.5
	rs741756	1	155219867	FAM189B	ENSG00000160767.16	1	155216996	155225178	1.30851e-08	1.65762e-05	0.209843	Adrenal_Schmitt2016, Bladder_Schmitt2016, Brain_astrocyte_ENCODE2012, Brain_microvascular_endothelial_cell_ENCODE2012, Brain_vascular_pericyte_ENCODE2012, Cortical_plate_neurons_Won_2016, Dorsolateral_Prefrontal_Cortex_Schmitt2016, GM12878_Rao2014, Germinal_zone_neurons_Won_2016, HMEC_Rao2014, HUVEC_Rao2014, HeLa_Rao2014, Hippocampus_Schmitt2016, IMR90_Dixon2012, IMR90_Jin2013, IMR90_Rao2014, K56…		TRUE	0	35.08	Brain_Cerebellum	51.12	Whole_Blood	6.53
	rs2072647	1	155221836	GBAP1	ENSG00000160766.10	1	155183616	155197214	2.66404e-16	1.17273e-12	-0.526526	Brain_astrocyte_ENCODE2012, Cortical_plate_neurons_Won_2016, GM12878_Rao2014, Germinal_zone_neurons_Won_2016, HUVEC_Rao2014, HeLa_Rao2014, Hippocampus_Schmitt2016, IMR90_Dixon2012, IMR90_Jin2013, IMR90_Rao2014, K562_Rao2014, NHEK_Rao2014, Right_Ventricle_Schmitt2016, Spleen_Schmitt2016, hESC_Dixon2012, hESC_Jin2013		TRUE	24622	4.59	Brain_Cerebellum	15.94	Muscle_Skeletal	0.5
	rs2072647	1	155221836	FAM189B	ENSG00000160767.16	1	155216996	155225178	4.35065e-08	5.03373e-05	0.203988	Adrenal_Schmitt2016, Bladder_Schmitt2016, Brain_astrocyte_ENCODE2012, Brain_microvascular_endothelial_cell_ENCODE2012, Brain_vascular_pericyte_ENCODE2012, Cortical_plate_neurons_Won_2016, Dorsolateral_Prefrontal_Cortex_Schmitt2016, GM12878_Rao2014, Germinal_zone_neurons_Won_2016, HMEC_Rao2014, HUVEC_Rao2014, HeLa_Rao2014, Hippocampus_Schmitt2016, IMR90_Dixon2012, IMR90_Jin2013, IMR90_Rao2014, K56…		TRUE	0	35.08	Brain_Cerebellum	51.12	Whole_Blood	6.53
	rs2072647	1	155221836	C1orf21	ENSG00000116667.8	1	184356192	184598154	9.15842e-05	0.0419818	0.266797	Bladder_Schmitt2016, IMR90_Jin2013		FALSE	29134356	8.24	Muscle_Skeletal	44.62	Cells_EBV-transformed_lymphocytes	0.14
	rs12748155	1	155222176	GBAP1	ENSG00000160766.10	1	155183616	155197214	6.27918e-16	2.54015e-12	-0.524491	Brain_astrocyte_ENCODE2012, Cortical_plate_neurons_Won_2016, GM12878_Rao2014, Germinal_zone_neurons_Won_2016, HMEC_Rao2014, HUVEC_Rao2014, HeLa_Rao2014, Hippocampus_Schmitt2016, IMR90_Dixon2012, IMR90_Jin2013, K562_Rao2014, KBM7_Rao2014, Right_Ventricle_Schmitt2016, Spleen_Schmitt2016, hESC_Dixon2012, hESC_Jin2013		TRUE	24962	4.59	Brain_Cerebellum	15.94	Muscle_Skeletal	0.5
	rs12748155	1	155222176	FAM189B	ENSG00000160767.16	1	155216996	155225178	1.35297e-08	1.71197e-05	0.212501	Adrenal_Schmitt2016, Bladder_Schmitt2016, Brain_astrocyte_ENCODE2012, Brain_microvascular_endothelial_cell_ENCODE2012, Brain_vascular_pericyte_ENCODE2012, Cortical_plate_neurons_Won_2016, Dorsolateral_Prefrontal_Cortex_Schmitt2016, GM12878_Rao2014, Germinal_zone_neurons_Won_2016, HMEC_Rao2014, HUVEC_Rao2014, HeLa_Rao2014, Hippocampus_Schmitt2016, IMR90_Dixon2012, IMR90_Jin2013, IMR90_Rao2014, K56…		TRUE	0	35.08	Brain_Cerebellum	51.12	Whole_Blood	6.53
	rs12748155	1	155222176	C1orf21	ENSG00000116667.8	1	184356192	184598154	4.70081e-05	0.0242234	0.279134	Bladder_Schmitt2016, IMR90_Jin2013		FALSE	29134016	8.24	Muscle_Skeletal	44.62	Cells_EBV-transformed_lymphocytes	0.14
	rs61092432	1	155222728	GBAP1	ENSG00000160766.10	1	155183616	155197214	1.43358e-13	4.08967e-10	-0.491874	Brain_astrocyte_ENCODE2012, Cortical_plate_neurons_Won_2016, GM12878_Rao2014, Germinal_zone_neurons_Won_2016, HeLa_Rao2014, Hippocampus_Schmitt2016, IMR90_Dixon2012, IMR90_Jin2013, IMR90_Rao2014, K562_Rao2014, KBM7_Rao2014, Right_Ventricle_Schmitt2016, Spleen_Schmitt2016, hESC_Dixon2012, hESC_Jin2013		TRUE	25514	4.59	Brain_Cerebellum	15.94	Muscle_Skeletal	0.5
	rs61092432	1	155222728	FAM189B	ENSG00000160767.16	1	155216996	155225178	1.35764e-08	1.71689e-05	0.215308	Adrenal_Schmitt2016, Bladder_Schmitt2016, Brain_astrocyte_ENCODE2012, Brain_microvascular_endothelial_cell_ENCODE2012, Brain_vascular_pericyte_ENCODE2012, Cortical_plate_neurons_Won_2016, Dorsolateral_Prefrontal_Cortex_Schmitt2016, GM12878_Rao2014, Germinal_zone_neurons_Won_2016, HMEC_Rao2014, HUVEC_Rao2014, HeLa_Rao2014, Hippocampus_Schmitt2016, IMR90_Dixon2012, IMR90_Jin2013, IMR90_Rao2014, K56…		TRUE	0	35.08	Brain_Cerebellum	51.12	Whole_Blood	6.53
	rs61092432	1	155222728	C1orf21	ENSG00000116667.8	1	184356192	184598154	0.000110395	0.0493581	0.269205	Bladder_Schmitt2016, IMR90_Jin2013		FALSE	29133464	8.24	Muscle_Skeletal	44.62	Cells_EBV-transformed_lymphocytes	0.14
	rs59352002	1	155222729	GBAP1	ENSG00000160766.10	1	155183616	155197214	1.41824e-14	4.75626e-11	-0.510601	Brain_astrocyte_ENCODE2012, Cortical_plate_neurons_Won_2016, GM12878_Rao2014, Germinal_zone_neurons_Won_2016, HeLa_Rao2014, Hippocampus_Schmitt2016, IMR90_Dixon2012, IMR90_Jin2013, IMR90_Rao2014, K562_Rao2014, KBM7_Rao2014, Right_Ventricle_Schmitt2016, Spleen_Schmitt2016, hESC_Dixon2012, hESC_Jin2013		TRUE	25515	4.59	Brain_Cerebellum	15.94	Muscle_Skeletal	0.5
	rs59352002	1	155222729	FAM189B	ENSG00000160767.16	1	155216996	155225178	4.07081e-09	5.63457e-06	0.222946	Adrenal_Schmitt2016, Bladder_Schmitt2016, Brain_astrocyte_ENCODE2012, Brain_microvascular_endothelial_cell_ENCODE2012, Brain_vascular_pericyte_ENCODE2012, Cortical_plate_neurons_Won_2016, Dorsolateral_Prefrontal_Cortex_Schmitt2016, GM12878_Rao2014, Germinal_zone_neurons_Won_2016, HMEC_Rao2014, HUVEC_Rao2014, HeLa_Rao2014, Hippocampus_Schmitt2016, IMR90_Dixon2012, IMR90_Jin2013, IMR90_Rao2014, K56…		TRUE	0	35.08	Brain_Cerebellum	51.12	Whole_Blood	6.53
	rs11264346	1	155223006	GBAP1	ENSG00000160766.10	1	155183616	155197214	5.14519e-16	2.14461e-12	-0.522834	Brain_astrocyte_ENCODE2012, Cortical_plate_neurons_Won_2016, GM12878_Rao2014, Germinal_zone_neurons_Won_2016, HeLa_Rao2014, Hippocampus_Schmitt2016, IMR90_Dixon2012, IMR90_Jin2013, IMR90_Rao2014, KBM7_Rao2014, Right_Ventricle_Schmitt2016, Spleen_Schmitt2016, hESC_Dixon2012, hESC_Jin2013		TRUE	25792	4.59	Brain_Cerebellum	15.94	Muscle_Skeletal	0.5
	rs11264346	1	155223006	FAM189B	ENSG00000160767.16	1	155216996	155225178	1.83952e-08	2.27648e-05	0.209467	Adrenal_Schmitt2016, Bladder_Schmitt2016, Brain_astrocyte_ENCODE2012, Brain_microvascular_endothelial_cell_ENCODE2012, Brain_vascular_pericyte_ENCODE2012, Cortical_plate_neurons_Won_2016, Dorsolateral_Prefrontal_Cortex_Schmitt2016, GM12878_Rao2014, Germinal_zone_neurons_Won_2016, HMEC_Rao2014, HUVEC_Rao2014, HeLa_Rao2014, Hippocampus_Schmitt2016, IMR90_Dixon2012, IMR90_Jin2013, IMR90_Rao2014, K56…		TRUE	0	35.08	Brain_Cerebellum	51.12	Whole_Blood	6.53
	rs11264346	1	155223006	C1orf21	ENSG00000116667.8	1	184356192	184598154	8.523e-05	0.0397323	0.268285	Bladder_Schmitt2016, IMR90_Jin2013		FALSE	29133186	8.24	Muscle_Skeletal	44.62	Cells_EBV-transformed_lymphocytes	0.14
	rs2075566	1	155224090	GBAP1	ENSG00000160766.10	1	155183616	155197214	5.14519e-16	2.14461e-12	-0.522834	Brain_astrocyte_ENCODE2012, Cortical_plate_neurons_Won_2016, GM12878_Rao2014, Germinal_zone_neurons_Won_2016, HUVEC_Rao2014, HeLa_Rao2014, Hippocampus_Schmitt2016, IMR90_Dixon2012, IMR90_Jin2013, IMR90_Rao2014, K562_Rao2014, KBM7_Rao2014, Right_Ventricle_Schmitt2016, Spleen_Schmitt2016, hESC_Dixon2012, hESC_Jin2013		TRUE	26876	4.59	Brain_Cerebellum	15.94	Muscle_Skeletal	0.5
	rs2075566	1	155224090	FAM189B	ENSG00000160767.16	1	155216996	155225178	1.83952e-08	2.27648e-05	0.209467	Adrenal_Schmitt2016, Bladder_Schmitt2016, Brain_astrocyte_ENCODE2012, Brain_microvascular_endothelial_cell_ENCODE2012, Brain_vascular_pericyte_ENCODE2012, Cortical_plate_neurons_Won_2016, Dorsolateral_Prefrontal_Cortex_Schmitt2016, GM12878_Rao2014, Germinal_zone_neurons_Won_2016, HMEC_Rao2014, HUVEC_Rao2014, HeLa_Rao2014, Hippocampus_Schmitt2016, IMR90_Dixon2012, IMR90_Jin2013, IMR90_Rao2014, K56…		TRUE	0	35.08	Brain_Cerebellum	51.12	Whole_Blood	6.53
	rs2075566	1	155224090	C1orf21	ENSG00000116667.8	1	184356192	184598154	8.523e-05	0.0397323	0.268285	Bladder_Schmitt2016, HUVEC_Rao2014, IMR90_Jin2013		FALSE	29132102	8.24	Muscle_Skeletal	44.62	Cells_EBV-transformed_lymphocytes	0.14
	rs2242577	1	155224300	GBAP1	ENSG00000160766.10	1	155183616	155197214	5.14519e-16	2.14461e-12	-0.522834	Brain_astrocyte_ENCODE2012, Cortical_plate_neurons_Won_2016, GM12878_Rao2014, Germinal_zone_neurons_Won_2016, HUVEC_Rao2014, HeLa_Rao2014, Hippocampus_Schmitt2016, IMR90_Dixon2012, IMR90_Jin2013, IMR90_Rao2014, K562_Rao2014, KBM7_Rao2014, Right_Ventricle_Schmitt2016, Spleen_Schmitt2016, hESC_Dixon2012, hESC_Jin2013		TRUE	27086	4.59	Brain_Cerebellum	15.94	Muscle_Skeletal	0.5
	rs2242577	1	155224300	FAM189B	ENSG00000160767.16	1	155216996	155225178	1.83952e-08	2.27648e-05	0.209467	Adrenal_Schmitt2016, Bladder_Schmitt2016, Brain_astrocyte_ENCODE2012, Brain_microvascular_endothelial_cell_ENCODE2012, Brain_vascular_pericyte_ENCODE2012, Cortical_plate_neurons_Won_2016, Dorsolateral_Prefrontal_Cortex_Schmitt2016, GM12878_Rao2014, Germinal_zone_neurons_Won_2016, HMEC_Rao2014, HUVEC_Rao2014, HeLa_Rao2014, Hippocampus_Schmitt2016, IMR90_Dixon2012, IMR90_Jin2013, IMR90_Rao2014, K56…		TRUE	0	35.08	Brain_Cerebellum	51.12	Whole_Blood	6.53
	rs2242577	1	155224300	C1orf21	ENSG00000116667.8	1	184356192	184598154	8.523e-05	0.0397323	0.268285	Bladder_Schmitt2016, HUVEC_Rao2014, IMR90_Jin2013		FALSE	29131892	8.24	Muscle_Skeletal	44.62	Cells_EBV-transformed_lymphocytes	0.14
	rs9729564	1	155229221	GBAP1	ENSG00000160766.10	1	155183616	155197214	6.35695e-17	3.0962e-13	-0.527473	Brain_astrocyte_ENCODE2012, Cortical_plate_neurons_Won_2016, GM12878_Rao2014, Germinal_zone_neurons_Won_2016, HMEC_Rao2014, HUVEC_Rao2014, Hippocampus_Schmitt2016, IMR90_Dixon2012, IMR90_Jin2013, IMR90_Rao2014, K562_Rao2014, NHEK_Rao2014, Right_Ventricle_Schmitt2016, Spleen_Schmitt2016, hESC_Dixon2012, hESC_Jin2013		TRUE	32007	4.59	Brain_Cerebellum	15.94	Muscle_Skeletal	0.5
	rs9729564	1	155229221	FAM189B	ENSG00000160767.16	1	155216996	155225178	1.15993e-07	0.000124411	0.194761	Adrenal_Schmitt2016, Bladder_Schmitt2016, Brain_astrocyte_ENCODE2012, Brain_microvascular_endothelial_cell_ENCODE2012, Brain_vascular_pericyte_ENCODE2012, Cortical_plate_neurons_Won_2016, Dorsolateral_Prefrontal_Cortex_Schmitt2016, GM12878_Rao2014, Germinal_zone_neurons_Won_2016, HMEC_Rao2014, HUVEC_Rao2014, HeLa_Rao2014, Hippocampus_Schmitt2016, IMR90_Dixon2012, IMR90_Jin2013, IMR90_Rao2014, K56…		TRUE	4043	35.08	Brain_Cerebellum	51.12	Whole_Blood	6.53
	rs9729564	1	155229221	C1orf21	ENSG00000116667.8	1	184356192	184598154	4.39559e-05	0.0229674	0.273862	Bladder_Schmitt2016, IMR90_Jin2013, K562_Rao2014		FALSE	29126971	8.24	Muscle_Skeletal	44.62	Cells_EBV-transformed_lymphocytes	0.14
	rs11264347	1	155229765	GBAP1	ENSG00000160766.10	1	155183616	155197214	8.23562e-15	2.85792e-11	-0.513764	Brain_astrocyte_ENCODE2012, Cortical_plate_neurons_Won_2016, GM12878_Rao2014, Germinal_zone_neurons_Won_2016, HMEC_Rao2014, HUVEC_Rao2014, HeLa_Rao2014, Hippocampus_Schmitt2016, IMR90_Dixon2012, IMR90_Jin2013, IMR90_Rao2014, K562_Rao2014, KBM7_Rao2014, NHEK_Rao2014, Right_Ventricle_Schmitt2016, Spleen_Schmitt2016, hESC_Dixon2012, hESC_Jin2013		TRUE	32551	4.59	Brain_Cerebellum	15.94	Muscle_Skeletal	0.5
	rs11264347	1	155229765	FAM189B	ENSG00000160767.16	1	155216996	155225178	1.21025e-07	0.000128615	0.201793	Adrenal_Schmitt2016, Bladder_Schmitt2016, Brain_astrocyte_ENCODE2012, Brain_microvascular_endothelial_cell_ENCODE2012, Brain_vascular_pericyte_ENCODE2012, Cortical_plate_neurons_Won_2016, Dorsolateral_Prefrontal_Cortex_Schmitt2016, GM12878_Rao2014, Germinal_zone_neurons_Won_2016, HMEC_Rao2014, HUVEC_Rao2014, HeLa_Rao2014, Hippocampus_Schmitt2016, IMR90_Dixon2012, IMR90_Jin2013, IMR90_Rao2014, K56…		TRUE	4587	35.08	Brain_Cerebellum	51.12	Whole_Blood	6.53
	rs11264347	1	155229765	C1orf21	ENSG00000116667.8	1	184356192	184598154	5.5384e-05	0.0278203	0.280526	Bladder_Schmitt2016, IMR90_Jin2013		FALSE	29126427	8.24	Muscle_Skeletal	44.62	Cells_EBV-transformed_lymphocytes	0.14
	rs11264348	1	155229914	GBAP1	ENSG00000160766.10	1	155183616	155197214	2.77488e-16	1.21664e-12	-0.519053	Brain_astrocyte_ENCODE2012, Cortical_plate_neurons_Won_2016, GM12878_Rao2014, Germinal_zone_neurons_Won_2016, HMEC_Rao2014, HUVEC_Rao2014, HeLa_Rao2014, Hippocampus_Schmitt2016, IMR90_Dixon2012, IMR90_Jin2013, IMR90_Rao2014, K562_Rao2014, KBM7_Rao2014, NHEK_Rao2014, Right_Ventricle_Schmitt2016, Spleen_Schmitt2016, hESC_Dixon2012, hESC_Jin2013		TRUE	32700	4.59	Brain_Cerebellum	15.94	Muscle_Skeletal	0.5
	rs11264348	1	155229914	FAM189B	ENSG00000160767.16	1	155216996	155225178	1.44771e-07	0.000151145	0.19374	Adrenal_Schmitt2016, Bladder_Schmitt2016, Brain_astrocyte_ENCODE2012, Brain_microvascular_endothelial_cell_ENCODE2012, Brain_vascular_pericyte_ENCODE2012, Cortical_plate_neurons_Won_2016, Dorsolateral_Prefrontal_Cortex_Schmitt2016, GM12878_Rao2014, Germinal_zone_neurons_Won_2016, HMEC_Rao2014, HUVEC_Rao2014, HeLa_Rao2014, Hippocampus_Schmitt2016, IMR90_Dixon2012, IMR90_Jin2013, IMR90_Rao2014, K56…		TRUE	4736	35.08	Brain_Cerebellum	51.12	Whole_Blood	6.53
	rs11264348	1	155229914	C1orf21	ENSG00000116667.8	1	184356192	184598154	5.80424e-05	0.0289373	0.270192	Bladder_Schmitt2016, IMR90_Jin2013		FALSE	29126278	8.24	Muscle_Skeletal	44.62	Cells_EBV-transformed_lymphocytes	0.14
	rs1142287	1	155230130	GBAP1	ENSG00000160766.10	1	155183616	155197214	2.12354e-17	1.11862e-13	-0.53877	Brain_astrocyte_ENCODE2012, Cortical_plate_neurons_Won_2016, GM12878_Rao2014, Germinal_zone_neurons_Won_2016, HMEC_Rao2014, HUVEC_Rao2014, HeLa_Rao2014, Hippocampus_Schmitt2016, IMR90_Dixon2012, IMR90_Jin2013, K562_Rao2014, KBM7_Rao2014, Right_Ventricle_Schmitt2016, Spleen_Schmitt2016, hESC_Dixon2012, hESC_Jin2013		TRUE	32916	4.59	Brain_Cerebellum	15.94	Muscle_Skeletal	0.5
	rs1142287	1	155230130	FAM189B	ENSG00000160767.16	1	155216996	155225178	2.52204e-05	0.0143226	0.157973	Adrenal_Schmitt2016, Bladder_Schmitt2016, Brain_astrocyte_ENCODE2012, Brain_microvascular_endothelial_cell_ENCODE2012, Brain_vascular_pericyte_ENCODE2012, Cortical_plate_neurons_Won_2016, Dorsolateral_Prefrontal_Cortex_Schmitt2016, GM12878_Rao2014, Germinal_zone_neurons_Won_2016, HMEC_Rao2014, HUVEC_Rao2014, HeLa_Rao2014, Hippocampus_Schmitt2016, IMR90_Dixon2012, IMR90_Jin2013, IMR90_Rao2014, K56…		TRUE	4952	35.08	Brain_Cerebellum	51.12	Whole_Blood	6.53
	rs1142287	1	155230130	C1orf21	ENSG00000116667.8	1	184356192	184598154	1.97245e-05	0.0115202	0.287971	Bladder_Schmitt2016, IMR90_Jin2013		FALSE	29126062	8.24	Muscle_Skeletal	44.62	Cells_EBV-transformed_lymphocytes	0.14
	rs2242576	1	155231544	GBAP1	ENSG00000160766.10	1	155183616	155197214	6.35695e-17	3.0962e-13	-0.527473	Brain_astrocyte_ENCODE2012, Cortical_plate_neurons_Won_2016, GM12878_Rao2014, Germinal_zone_neurons_Won_2016, HeLa_Rao2014, Hippocampus_Schmitt2016, IMR90_Dixon2012, IMR90_Jin2013, IMR90_Rao2014, K562_Rao2014, KBM7_Rao2014, Right_Ventricle_Schmitt2016, Spleen_Schmitt2016, hESC_Dixon2012, hESC_Jin2013		TRUE	34330	4.59	Brain_Cerebellum	15.94	Muscle_Skeletal	0.5
	rs2242576	1	155231544	FAM189B	ENSG00000160767.16	1	155216996	155225178	1.15993e-07	0.000124411	0.194761	Adrenal_Schmitt2016, Bladder_Schmitt2016, Brain_astrocyte_ENCODE2012, Brain_microvascular_endothelial_cell_ENCODE2012, Brain_vascular_pericyte_ENCODE2012, Cortical_plate_neurons_Won_2016, Dorsolateral_Prefrontal_Cortex_Schmitt2016, GM12878_Rao2014, Germinal_zone_neurons_Won_2016, HMEC_Rao2014, HUVEC_Rao2014, HeLa_Rao2014, Hippocampus_Schmitt2016, IMR90_Dixon2012, IMR90_Jin2013, IMR90_Rao2014, K56…		TRUE	6366	35.08	Brain_Cerebellum	51.12	Whole_Blood	6.53
	rs2242576	1	155231544	C1orf21	ENSG00000116667.8	1	184356192	184598154	4.39559e-05	0.0229674	0.273862	Bladder_Schmitt2016, IMR90_Jin2013		FALSE	29124648	8.24	Muscle_Skeletal	44.62	Cells_EBV-transformed_lymphocytes	0.14
	rs1046188	1	155232073	GBAP1	ENSG00000160766.10	1	155183616	155197214	2.12354e-17	1.11862e-13	-0.53877	Brain_astrocyte_ENCODE2012, Cortical_plate_neurons_Won_2016, GM12878_Rao2014, Germinal_zone_neurons_Won_2016, HMEC_Rao2014, HUVEC_Rao2014, HeLa_Rao2014, Hippocampus_Schmitt2016, IMR90_Dixon2012, IMR90_Jin2013, IMR90_Rao2014, K562_Rao2014, KBM7_Rao2014, Right_Ventricle_Schmitt2016, Spleen_Schmitt2016, hESC_Dixon2012, hESC_Jin2013		TRUE	34859	4.59	Brain_Cerebellum	15.94	Muscle_Skeletal	0.5
	rs1046188	1	155232073	FAM189B	ENSG00000160767.16	1	155216996	155225178	2.52204e-05	0.0143226	0.157973	Adrenal_Schmitt2016, Bladder_Schmitt2016, Brain_astrocyte_ENCODE2012, Brain_microvascular_endothelial_cell_ENCODE2012, Brain_vascular_pericyte_ENCODE2012, Cortical_plate_neurons_Won_2016, Dorsolateral_Prefrontal_Cortex_Schmitt2016, GM12878_Rao2014, Germinal_zone_neurons_Won_2016, HMEC_Rao2014, HUVEC_Rao2014, HeLa_Rao2014, Hippocampus_Schmitt2016, IMR90_Dixon2012, IMR90_Jin2013, IMR90_Rao2014, K56…		TRUE	6895	35.08	Brain_Cerebellum	51.12	Whole_Blood	6.53
	rs1046188	1	155232073	C1orf21	ENSG00000116667.8	1	184356192	184598154	1.97245e-05	0.0115202	0.287971	Bladder_Schmitt2016, IMR90_Jin2013		FALSE	29124119	8.24	Muscle_Skeletal	44.62	Cells_EBV-transformed_lymphocytes	0.14
	rs1076556	1	155234820	GBAP1	ENSG00000160766.10	1	155183616	155197214	6.35695e-17	3.0962e-13	-0.527473	Brain_astrocyte_ENCODE2012, Cortical_plate_neurons_Won_2016, GM12878_Rao2014, Germinal_zone_neurons_Won_2016, HUVEC_Rao2014, HeLa_Rao2014, Hippocampus_Schmitt2016, IMR90_Dixon2012, IMR90_Jin2013, IMR90_Rao2014, K562_Rao2014, NHEK_Rao2014, Right_Ventricle_Schmitt2016, Spleen_Schmitt2016, hESC_Dixon2012, hESC_Jin2013		TRUE	37606	4.59	Brain_Cerebellum	15.94	Muscle_Skeletal	0.5
	rs1076556	1	155234820	FAM189B	ENSG00000160767.16	1	155216996	155225178	1.15993e-07	0.000124411	0.194761	Adrenal_Schmitt2016, Bladder_Schmitt2016, Brain_astrocyte_ENCODE2012, Brain_microvascular_endothelial_cell_ENCODE2012, Brain_vascular_pericyte_ENCODE2012, Cortical_plate_neurons_Won_2016, Dorsolateral_Prefrontal_Cortex_Schmitt2016, GM12878_Rao2014, Germinal_zone_neurons_Won_2016, HUVEC_Rao2014, HeLa_Rao2014, Hippocampus_Schmitt2016, IMR90_Dixon2012, IMR90_Jin2013, IMR90_Rao2014, K562_Rao2014, KBM…		TRUE	9642	35.08	Brain_Cerebellum	51.12	Whole_Blood	6.53
	rs1076556	1	155234820	C1orf21	ENSG00000116667.8	1	184356192	184598154	4.39559e-05	0.0229674	0.273862	Bladder_Schmitt2016, IMR90_Jin2013		FALSE	29121372	8.24	Muscle_Skeletal	44.62	Cells_EBV-transformed_lymphocytes	0.14
Artery_Coronary	rs28445596	1	155186728	GBAP1	ENSG00000160766.10	1	155183616	155197214	3.61985e-13	9.63815e-10	-0.410695	Adrenal_Schmitt2016, Bladder_Schmitt2016, Brain_astrocyte_ENCODE2012, Brain_microvascular_endothelial_cell_ENCODE2012, Brain_vascular_pericyte_ENCODE2012, Cortical_plate_neurons_Won_2016, Dorsolateral_Prefrontal_Cortex_Schmitt2016, GM12878_Rao2014, Germinal_zone_neurons_Won_2016, HMEC_Rao2014, HUVEC_Rao2014, HeLa_Rao2014, Hippocampus_Schmitt2016, IMR90_Dixon2012, IMR90_Jin2013, IMR90_Rao2014, K56…		TRUE	0	5.02	Brain_Cerebellum	15.94	Muscle_Skeletal	0.5
	rs1057941	1	155186741	GBAP1	ENSG00000160766.10	1	155183616	155197214	5.34135e-09	7.24257e-06	-0.367321	Adrenal_Schmitt2016, Bladder_Schmitt2016, Brain_astrocyte_ENCODE2012, Brain_microvascular_endothelial_cell_ENCODE2012, Brain_vascular_pericyte_ENCODE2012, Cortical_plate_neurons_Won_2016, Dorsolateral_Prefrontal_Cortex_Schmitt2016, GM12878_Rao2014, Germinal_zone_neurons_Won_2016, HMEC_Rao2014, HUVEC_Rao2014, HeLa_Rao2014, Hippocampus_Schmitt2016, IMR90_Dixon2012, IMR90_Jin2013, IMR90_Rao2014, K56…		TRUE	0	5.02	Brain_Cerebellum	15.94	Muscle_Skeletal	0.5
	rs2990220	1	155190253	GBAP1	ENSG00000160766.10	1	155183616	155197214	1.85253e-13	5.2104e-10	-0.415213	Adrenal_Schmitt2016, Bladder_Schmitt2016, Brain_astrocyte_ENCODE2012, Brain_microvascular_endothelial_cell_ENCODE2012, Brain_vascular_pericyte_ENCODE2012, Cortical_plate_neurons_Won_2016, Dorsolateral_Prefrontal_Cortex_Schmitt2016, GM12878_Rao2014, Germinal_zone_neurons_Won_2016, HMEC_Rao2014, HUVEC_Rao2014, HeLa_Rao2014, Hippocampus_Schmitt2016, IMR90_Dixon2012, IMR90_Jin2013, IMR90_Rao2014, K56…		TRUE	0	5.02	Brain_Cerebellum	15.94	Muscle_Skeletal	0.5
	rs497829	1	155193531	GBAP1	ENSG00000160766.10	1	155183616	155197214	1.89794e-13	5.32449e-10	-0.415068	Adrenal_Schmitt2016, Bladder_Schmitt2016, Brain_astrocyte_ENCODE2012, Brain_microvascular_endothelial_cell_ENCODE2012, Brain_vascular_pericyte_ENCODE2012, Cortical_plate_neurons_Won_2016, Dorsolateral_Prefrontal_Cortex_Schmitt2016, GM12878_Rao2014, Germinal_zone_neurons_Won_2016, HMEC_Rao2014, HUVEC_Rao2014, HeLa_Rao2014, Hippocampus_Schmitt2016, IMR90_Dixon2012, IMR90_Jin2013, IMR90_Rao2014, K56…		TRUE	0	5.02	Brain_Cerebellum	15.94	Muscle_Skeletal	0.5
	rs2049805	1	155194979	GBAP1	ENSG00000160766.10	1	155183616	155197214	1.89794e-13	5.32449e-10	-0.415068	Adrenal_Schmitt2016, Bladder_Schmitt2016, Brain_astrocyte_ENCODE2012, Brain_microvascular_endothelial_cell_ENCODE2012, Brain_vascular_pericyte_ENCODE2012, Cortical_plate_neurons_Won_2016, Dorsolateral_Prefrontal_Cortex_Schmitt2016, GM12878_Rao2014, Germinal_zone_neurons_Won_2016, HMEC_Rao2014, HUVEC_Rao2014, HeLa_Rao2014, Hippocampus_Schmitt2016, IMR90_Dixon2012, IMR90_Jin2013, IMR90_Rao2014, K56…		TRUE	0	5.02	Brain_Cerebellum	15.94	Muscle_Skeletal	0.5
	rs2974931	1	155195214	GBAP1	ENSG00000160766.10	1	155183616	155197214	1.85253e-13	5.2104e-10	-0.415213	Adrenal_Schmitt2016, Bladder_Schmitt2016, Brain_astrocyte_ENCODE2012, Brain_microvascular_endothelial_cell_ENCODE2012, Brain_vascular_pericyte_ENCODE2012, Cortical_plate_neurons_Won_2016, Dorsolateral_Prefrontal_Cortex_Schmitt2016, GM12878_Rao2014, Germinal_zone_neurons_Won_2016, HMEC_Rao2014, HUVEC_Rao2014, HeLa_Rao2014, Hippocampus_Schmitt2016, IMR90_Dixon2012, IMR90_Jin2013, IMR90_Rao2014, K56…		TRUE	0	5.02	Brain_Cerebellum	15.94	Muscle_Skeletal	0.5
	rs2974930	1	155196716	GBAP1	ENSG00000160766.10	1	155183616	155197214	6.03192e-13	1.51255e-09	-0.407488	Adrenal_Schmitt2016, Bladder_Schmitt2016, Brain_astrocyte_ENCODE2012, Brain_microvascular_endothelial_cell_ENCODE2012, Brain_vascular_pericyte_ENCODE2012, Cortical_plate_neurons_Won_2016, Dorsolateral_Prefrontal_Cortex_Schmitt2016, GM12878_Rao2014, Germinal_zone_neurons_Won_2016, HMEC_Rao2014, HUVEC_Rao2014, HeLa_Rao2014, Hippocampus_Schmitt2016, IMR90_Dixon2012, IMR90_Jin2013, IMR90_Rao2014, K56…		TRUE	0	5.02	Brain_Cerebellum	15.94	Muscle_Skeletal	0.5
	rs2974929	1	155197267	GBAP1	ENSG00000160766.10	1	155183616	155197214	3.0802e-13	8.25129e-10	-0.414	Adrenal_Schmitt2016, Bladder_Schmitt2016, Brain_astrocyte_ENCODE2012, Brain_microvascular_endothelial_cell_ENCODE2012, Brain_vascular_pericyte_ENCODE2012, Cortical_plate_neurons_Won_2016, Dorsolateral_Prefrontal_Cortex_Schmitt2016, GM12878_Rao2014, Germinal_zone_neurons_Won_2016, HMEC_Rao2014, HUVEC_Rao2014, HeLa_Rao2014, Hippocampus_Schmitt2016, IMR90_Dixon2012, IMR90_Jin2013, IMR90_Rao2014, K56…		TRUE	53	5.02	Brain_Cerebellum	15.94	Muscle_Skeletal	0.5
	rs2990245	1	155197461	GBAP1	ENSG00000160766.10	1	155183616	155197214	9.23026e-13	2.23298e-09	-0.401315	Adrenal_Schmitt2016, Bladder_Schmitt2016, Brain_astrocyte_ENCODE2012, Brain_microvascular_endothelial_cell_ENCODE2012, Brain_vascular_pericyte_ENCODE2012, Cortical_plate_neurons_Won_2016, Dorsolateral_Prefrontal_Cortex_Schmitt2016, GM12878_Rao2014, Germinal_zone_neurons_Won_2016, HMEC_Rao2014, HUVEC_Rao2014, HeLa_Rao2014, Hippocampus_Schmitt2016, IMR90_Dixon2012, IMR90_Jin2013, IMR90_Rao2014, K56…		TRUE	247	5.02	Brain_Cerebellum	15.94	Muscle_Skeletal	0.5
	rs2990246	1	155197601	GBAP1	ENSG00000160766.10	1	155183616	155197214	1.47576e-10	2.5996e-07	-0.408362	Adrenal_Schmitt2016, Bladder_Schmitt2016, Brain_astrocyte_ENCODE2012, Brain_microvascular_endothelial_cell_ENCODE2012, Brain_vascular_pericyte_ENCODE2012, Cortical_plate_neurons_Won_2016, Dorsolateral_Prefrontal_Cortex_Schmitt2016, GM12878_Rao2014, Germinal_zone_neurons_Won_2016, HMEC_Rao2014, HUVEC_Rao2014, HeLa_Rao2014, Hippocampus_Schmitt2016, IMR90_Dixon2012, IMR90_Jin2013, IMR90_Rao2014, K56…		TRUE	387	5.02	Brain_Cerebellum	15.94	Muscle_Skeletal	0.5
	rs11580040	1	155198221	PHF12	ENSG00000109118.9	17	27232268	27278789	5.95569e-05	0.0295648	0.430588	Germinal_zone_neurons_Won_2016, SmallBowel_Schmitt2016		FALSE	NA	17.25	Whole_Blood	29.73	Heart_Left_Ventricle	4.07
	rs112935939	1	155198264	PHF12	ENSG00000109118.9	17	27232268	27278789	5.95569e-05	0.0295648	0.430588	Germinal_zone_neurons_Won_2016, SmallBowel_Schmitt2016		FALSE	NA	17.25	Whole_Blood	29.73	Heart_Left_Ventricle	4.07
	rs12407919	1	155199314	GBAP1	ENSG00000160766.10	1	155183616	155197214	7.25934e-05	0.0348016	-0.27163	Adrenal_Schmitt2016, Bladder_Schmitt2016, Brain_astrocyte_ENCODE2012, Brain_microvascular_endothelial_cell_ENCODE2012, Brain_vascular_pericyte_ENCODE2012, Cortical_plate_neurons_Won_2016, Dorsolateral_Prefrontal_Cortex_Schmitt2016, GM12878_Rao2014, Germinal_zone_neurons_Won_2016, HMEC_Rao2014, HUVEC_Rao2014, HeLa_Rao2014, Hippocampus_Schmitt2016, IMR90_Dixon2012, IMR90_Jin2013, IMR90_Rao2014, K56…		TRUE	2100	5.02	Brain_Cerebellum	15.94	Muscle_Skeletal	0.5
	rs11264343	1	155199665	GBAP1	ENSG00000160766.10	1	155183616	155197214	1.05908e-06	0.000880548	-0.334046	Adrenal_Schmitt2016, Bladder_Schmitt2016, Brain_astrocyte_ENCODE2012, Brain_microvascular_endothelial_cell_ENCODE2012, Brain_vascular_pericyte_ENCODE2012, Cortical_plate_neurons_Won_2016, Dorsolateral_Prefrontal_Cortex_Schmitt2016, GM12878_Rao2014, Germinal_zone_neurons_Won_2016, HMEC_Rao2014, HUVEC_Rao2014, HeLa_Rao2014, Hippocampus_Schmitt2016, IMR90_Dixon2012, IMR90_Jin2013, IMR90_Rao2014, K56…		TRUE	2451	5.02	Brain_Cerebellum	15.94	Muscle_Skeletal	0.5
	rs3768566	1	155201063	GBAP1	ENSG00000160766.10	1	155183616	155197214	4.14165e-06	0.00293568	-0.301284	Adrenal_Schmitt2016, Bladder_Schmitt2016, Brain_astrocyte_ENCODE2012, Brain_microvascular_endothelial_cell_ENCODE2012, Brain_vascular_pericyte_ENCODE2012, Cortical_plate_neurons_Won_2016, Dorsolateral_Prefrontal_Cortex_Schmitt2016, GM12878_Rao2014, Germinal_zone_neurons_Won_2016, HMEC_Rao2014, HUVEC_Rao2014, HeLa_Rao2014, Hippocampus_Schmitt2016, IMR90_Dixon2012, IMR90_Jin2013, IMR90_Rao2014, K56…		TRUE	3849	5.02	Brain_Cerebellum	15.94	Muscle_Skeletal	0.5
	rs4043	1	155201189	GBAP1	ENSG00000160766.10	1	155183616	155197214	2.36882e-06	0.00177289	-0.31577	Adrenal_Schmitt2016, Bladder_Schmitt2016, Brain_astrocyte_ENCODE2012, Brain_microvascular_endothelial_cell_ENCODE2012, Brain_vascular_pericyte_ENCODE2012, Cortical_plate_neurons_Won_2016, Dorsolateral_Prefrontal_Cortex_Schmitt2016, GM12878_Rao2014, Germinal_zone_neurons_Won_2016, HMEC_Rao2014, HUVEC_Rao2014, HeLa_Rao2014, Hippocampus_Schmitt2016, IMR90_Dixon2012, IMR90_Jin2013, IMR90_Rao2014, K56…		TRUE	3975	5.02	Brain_Cerebellum	15.94	Muscle_Skeletal	0.5
	rs1045253	1	155201234	GBAP1	ENSG00000160766.10	1	155183616	155197214	1.97978e-06	0.00152398	-0.317664	Adrenal_Schmitt2016, Bladder_Schmitt2016, Brain_astrocyte_ENCODE2012, Brain_microvascular_endothelial_cell_ENCODE2012, Brain_vascular_pericyte_ENCODE2012, Cortical_plate_neurons_Won_2016, Dorsolateral_Prefrontal_Cortex_Schmitt2016, GM12878_Rao2014, Germinal_zone_neurons_Won_2016, HMEC_Rao2014, HUVEC_Rao2014, HeLa_Rao2014, Hippocampus_Schmitt2016, IMR90_Dixon2012, IMR90_Jin2013, IMR90_Rao2014, K56…		TRUE	4020	5.02	Brain_Cerebellum	15.94	Muscle_Skeletal	0.5
	rs28595322	1	155201992	GBAP1	ENSG00000160766.10	1	155183616	155197214	3.11771e-06	0.00226845	-0.317381	Bladder_Schmitt2016, Brain_astrocyte_ENCODE2012, Brain_microvascular_endothelial_cell_ENCODE2012, Cortical_plate_neurons_Won_2016, Germinal_zone_neurons_Won_2016, Hippocampus_Schmitt2016, IMR90_Dixon2012, IMR90_Jin2013, Lung_Schmitt2016, Neuronal_progenitor_Dixon2015, Pancreas_Schmitt2016, SK-N-MC_ENCODE2012, SmallBowel_Schmitt2016, Spleen_Schmitt2016, hESC_Dixon2012, hESC_Jin2013		TRUE	4778	5.02	Brain_Cerebellum	15.94	Muscle_Skeletal	0.5
	rs10796940	1	155202688	GBAP1	ENSG00000160766.10	1	155183616	155197214	2.36882e-06	0.00177289	-0.31577	Bladder_Schmitt2016, Brain_astrocyte_ENCODE2012, Brain_microvascular_endothelial_cell_ENCODE2012, Cortical_plate_neurons_Won_2016, GM12878_Rao2014, Germinal_zone_neurons_Won_2016, HUVEC_Rao2014, HeLa_Rao2014, Hippocampus_Schmitt2016, IMR90_Dixon2012, IMR90_Jin2013, IMR90_Rao2014, K562_Rao2014, KBM7_Rao2014, Lung_Schmitt2016, NHEK_Rao2014, Neuronal_progenitor_Dixon2015, Pancreas_Schmitt2016, SK-N-…		TRUE	5474	5.02	Brain_Cerebellum	15.94	Muscle_Skeletal	0.5
	rs11264344	1	155203059	GBAP1	ENSG00000160766.10	1	155183616	155197214	7.33824e-06	0.00489951	-0.307974	Bladder_Schmitt2016, Brain_astrocyte_ENCODE2012, Brain_microvascular_endothelial_cell_ENCODE2012, Cortical_plate_neurons_Won_2016, GM12878_Rao2014, Germinal_zone_neurons_Won_2016, HUVEC_Rao2014, HeLa_Rao2014, Hippocampus_Schmitt2016, IMR90_Dixon2012, IMR90_Jin2013, IMR90_Rao2014, K562_Rao2014, KBM7_Rao2014, Lung_Schmitt2016, NHEK_Rao2014, Neuronal_progenitor_Dixon2015, Pancreas_Schmitt2016, SK-N-…		TRUE	5845	5.02	Brain_Cerebellum	15.94	Muscle_Skeletal	0.5
	rs9628662	1	155206340	GBAP1	ENSG00000160766.10	1	155183616	155197214	4.97858e-06	0.00344879	-0.306146	Bladder_Schmitt2016, Brain_astrocyte_ENCODE2012, Brain_microvascular_endothelial_cell_ENCODE2012, Cortical_plate_neurons_Won_2016, GM12878_Rao2014, Germinal_zone_neurons_Won_2016, HMEC_Rao2014, HUVEC_Rao2014, HeLa_Rao2014, Hippocampus_Schmitt2016, IMR90_Dixon2012, IMR90_Jin2013, IMR90_Rao2014, K562_Rao2014, KBM7_Rao2014, Lung_Schmitt2016, NHEK_Rao2014, Neuronal_progenitor_Dixon2015, Pancreas_Schm…		TRUE	9126	5.02	Brain_Cerebellum	15.94	Muscle_Skeletal	0.5
	rs762488	1	155207548	GBAP1	ENSG00000160766.10	1	155183616	155197214	4.97858e-06	0.00344879	-0.306146	Bladder_Schmitt2016, Brain_astrocyte_ENCODE2012, Brain_microvascular_endothelial_cell_ENCODE2012, Cortical_plate_neurons_Won_2016, GM12878_Rao2014, Germinal_zone_neurons_Won_2016, HMEC_Rao2014, HUVEC_Rao2014, HeLa_Rao2014, Hippocampus_Schmitt2016, IMR90_Dixon2012, IMR90_Jin2013, IMR90_Rao2014, K562_Rao2014, KBM7_Rao2014, Lung_Schmitt2016, Neuronal_progenitor_Dixon2015, Pancreas_Schmitt2016, SK-N-…		TRUE	10334	5.02	Brain_Cerebellum	15.94	Muscle_Skeletal	0.5
	rs2009578	1	155207625	GBAP1	ENSG00000160766.10	1	155183616	155197214	8.91458e-06	0.00578665	-0.298707	Bladder_Schmitt2016, Brain_astrocyte_ENCODE2012, Brain_microvascular_endothelial_cell_ENCODE2012, Cortical_plate_neurons_Won_2016, GM12878_Rao2014, Germinal_zone_neurons_Won_2016, HMEC_Rao2014, HUVEC_Rao2014, HeLa_Rao2014, Hippocampus_Schmitt2016, IMR90_Dixon2012, IMR90_Jin2013, IMR90_Rao2014, K562_Rao2014, KBM7_Rao2014, Lung_Schmitt2016, Neuronal_progenitor_Dixon2015, Pancreas_Schmitt2016, SK-N-…		TRUE	10411	5.02	Brain_Cerebellum	15.94	Muscle_Skeletal	0.5
	rs1800442	1	155212099	GBAP1	ENSG00000160766.10	1	155183616	155197214	4.97858e-06	0.00344879	-0.306146	Cortical_plate_neurons_Won_2016, GM12878_Rao2014, Germinal_zone_neurons_Won_2016, HMEC_Rao2014, HeLa_Rao2014, IMR90_Dixon2012, IMR90_Jin2013, IMR90_Rao2014, K562_Rao2014, KBM7_Rao2014, Pancreas_Schmitt2016, Right_Ventricle_Schmitt2016, SK-N-MC_ENCODE2012, Spinal_cord_astrocyte_ENCODE2012, Spleen_Schmitt2016		TRUE	14885	5.02	Brain_Cerebellum	15.94	Muscle_Skeletal	0.5
	rs3754485	1	155212210	GBAP1	ENSG00000160766.10	1	155183616	155197214	6.23968e-06	0.00421472	-0.299377	Cortical_plate_neurons_Won_2016, GM12878_Rao2014, Germinal_zone_neurons_Won_2016, HMEC_Rao2014, HeLa_Rao2014, IMR90_Dixon2012, IMR90_Jin2013, IMR90_Rao2014, K562_Rao2014, KBM7_Rao2014, Pancreas_Schmitt2016, Right_Ventricle_Schmitt2016, SK-N-MC_ENCODE2012, Spinal_cord_astrocyte_ENCODE2012, Spleen_Schmitt2016		TRUE	14996	5.02	Brain_Cerebellum	15.94	Muscle_Skeletal	0.5
	rs1800438	1	155212287	GBAP1	ENSG00000160766.10	1	155183616	155197214	4.97858e-06	0.00344879	-0.306146	Cortical_plate_neurons_Won_2016, GM12878_Rao2014, Germinal_zone_neurons_Won_2016, HMEC_Rao2014, HeLa_Rao2014, IMR90_Dixon2012, IMR90_Jin2013, IMR90_Rao2014, K562_Rao2014, Pancreas_Schmitt2016, Right_Ventricle_Schmitt2016, SK-N-MC_ENCODE2012, Spinal_cord_astrocyte_ENCODE2012, Spleen_Schmitt2016		TRUE	15073	5.02	Brain_Cerebellum	15.94	Muscle_Skeletal	0.5
	rs11264345	1	155213123	GBAP1	ENSG00000160766.10	1	155183616	155197214	4.97858e-06	0.00344879	-0.306146	Cortical_plate_neurons_Won_2016, GM12878_Rao2014, Germinal_zone_neurons_Won_2016, HMEC_Rao2014, HUVEC_Rao2014, HeLa_Rao2014, IMR90_Dixon2012, IMR90_Jin2013, IMR90_Rao2014, K562_Rao2014, KBM7_Rao2014, NHEK_Rao2014, Pancreas_Schmitt2016, Right_Ventricle_Schmitt2016, SK-N-MC_ENCODE2012, Spinal_cord_astrocyte_ENCODE2012, Spleen_Schmitt2016		TRUE	15909	5.02	Brain_Cerebellum	15.94	Muscle_Skeletal	0.5
	rs12034326	1	155214472	OTUD3	ENSG00000169914.5	1	20209006	20239438	9.69356e-05	0.0440214	0.231956	GM12878_Rao2014, IMR90_Rao2014		FALSE	134975034	6.48	Testis	26.67	Whole_Blood	1.11
	rs12034326	1	155214472	GBAP1	ENSG00000160766.10	1	155183616	155197214	8.67868e-05	0.0403024	-0.271141	Cortical_plate_neurons_Won_2016, GM12878_Rao2014, Germinal_zone_neurons_Won_2016, HMEC_Rao2014, HUVEC_Rao2014, HeLa_Rao2014, IMR90_Dixon2012, IMR90_Jin2013, IMR90_Rao2014, K562_Rao2014, KBM7_Rao2014, NHEK_Rao2014, Pancreas_Schmitt2016, Right_Ventricle_Schmitt2016, SK-N-MC_ENCODE2012, Spinal_cord_astrocyte_ENCODE2012, Spleen_Schmitt2016		TRUE	17258	5.02	Brain_Cerebellum	15.94	Muscle_Skeletal	0.5
Artery_Tibial	rs28445596	1	155186728	GBAP1	ENSG00000160766.10	1	155183616	155197214	2.35652e-44	2.25061e-39	-0.562226	Adrenal_Schmitt2016, Bladder_Schmitt2016, Brain_astrocyte_ENCODE2012, Brain_microvascular_endothelial_cell_ENCODE2012, Brain_vascular_pericyte_ENCODE2012, Cortical_plate_neurons_Won_2016, Dorsolateral_Prefrontal_Cortex_Schmitt2016, GM12878_Rao2014, Germinal_zone_neurons_Won_2016, HMEC_Rao2014, HUVEC_Rao2014, HeLa_Rao2014, Hippocampus_Schmitt2016, IMR90_Dixon2012, IMR90_Jin2013, IMR90_Rao2014, K56…		TRUE	0	3.03	Brain_Cerebellum	15.94	Muscle_Skeletal	0.5
	rs28445596	1	155186728	GBA	ENSG00000177628.11	1	155204243	155214490	3.56629e-09	5.01846e-06	-0.153644	Brain_microvascular_endothelial_cell_ENCODE2012, Cortical_plate_neurons_Won_2016, GM12878_Rao2014, Germinal_zone_neurons_Won_2016, HeLa_Rao2014, IMR90_Dixon2012, IMR90_Jin2013, IMR90_Rao2014, K562_Rao2014, NHEK_Rao2014, SK-N-MC_ENCODE2012, Spinal_cord_astrocyte_ENCODE2012, Spleen_Schmitt2016, hESC_Dixon2012, hESC_Jin2013		TRUE	17515	21.62	Cells_Transformed_fibroblasts	48.97	Muscle_Skeletal	3.31
	rs1057941	1	155186741	GBAP1	ENSG00000160766.10	1	155183616	155197214	4.86312e-26	5.56379e-22	-0.473047	Adrenal_Schmitt2016, Bladder_Schmitt2016, Brain_astrocyte_ENCODE2012, Brain_microvascular_endothelial_cell_ENCODE2012, Brain_vascular_pericyte_ENCODE2012, Cortical_plate_neurons_Won_2016, Dorsolateral_Prefrontal_Cortex_Schmitt2016, GM12878_Rao2014, Germinal_zone_neurons_Won_2016, HMEC_Rao2014, HUVEC_Rao2014, HeLa_Rao2014, Hippocampus_Schmitt2016, IMR90_Dixon2012, IMR90_Jin2013, IMR90_Rao2014, K56…		TRUE	0	3.03	Brain_Cerebellum	15.94	Muscle_Skeletal	0.5
	rs1057941	1	155186741	GBA	ENSG00000177628.11	1	155204243	155214490	4.65713e-05	0.0240706	-0.112725	Brain_microvascular_endothelial_cell_ENCODE2012, Cortical_plate_neurons_Won_2016, GM12878_Rao2014, Germinal_zone_neurons_Won_2016, HeLa_Rao2014, IMR90_Dixon2012, IMR90_Jin2013, IMR90_Rao2014, K562_Rao2014, NHEK_Rao2014, SK-N-MC_ENCODE2012, Spinal_cord_astrocyte_ENCODE2012, Spleen_Schmitt2016, hESC_Dixon2012, hESC_Jin2013		TRUE	17502	21.62	Cells_Transformed_fibroblasts	48.97	Muscle_Skeletal	3.31
	rs2990220	1	155190253	GBAP1	ENSG00000160766.10	1	155183616	155197214	7.07093e-44	5.97393e-39	-0.562478	Adrenal_Schmitt2016, Bladder_Schmitt2016, Brain_astrocyte_ENCODE2012, Brain_microvascular_endothelial_cell_ENCODE2012, Brain_vascular_pericyte_ENCODE2012, Cortical_plate_neurons_Won_2016, Dorsolateral_Prefrontal_Cortex_Schmitt2016, GM12878_Rao2014, Germinal_zone_neurons_Won_2016, HMEC_Rao2014, HUVEC_Rao2014, HeLa_Rao2014, Hippocampus_Schmitt2016, IMR90_Dixon2012, IMR90_Jin2013, IMR90_Rao2014, K56…		TRUE	0	3.03	Brain_Cerebellum	15.94	Muscle_Skeletal	0.5
	rs2990220	1	155190253	GBA	ENSG00000177628.11	1	155204243	155214490	8.78243e-09	1.14288e-05	-0.150613	Bladder_Schmitt2016, Brain_astrocyte_ENCODE2012, Brain_microvascular_endothelial_cell_ENCODE2012, Cortical_plate_neurons_Won_2016, GM12878_Rao2014, Germinal_zone_neurons_Won_2016, HMEC_Rao2014, HUVEC_Rao2014, HeLa_Rao2014, Hippocampus_Schmitt2016, IMR90_Dixon2012, IMR90_Jin2013, IMR90_Rao2014, K562_Rao2014, KBM7_Rao2014, Lung_Schmitt2016, NHEK_Rao2014, Neuronal_progenitor_Dixon2015, Pancreas_Schm…		TRUE	13990	21.62	Cells_Transformed_fibroblasts	48.97	Muscle_Skeletal	3.31
	rs113690547	1	155190281	GBAP1	ENSG00000160766.10	1	155183616	155197214	3.65237e-06	0.00261844	-0.391497	Adrenal_Schmitt2016, Bladder_Schmitt2016, Brain_astrocyte_ENCODE2012, Brain_microvascular_endothelial_cell_ENCODE2012, Brain_vascular_pericyte_ENCODE2012, Cortical_plate_neurons_Won_2016, Dorsolateral_Prefrontal_Cortex_Schmitt2016, GM12878_Rao2014, Germinal_zone_neurons_Won_2016, HMEC_Rao2014, HUVEC_Rao2014, HeLa_Rao2014, Hippocampus_Schmitt2016, IMR90_Dixon2012, IMR90_Jin2013, IMR90_Rao2014, K56…		TRUE	0	3.03	Brain_Cerebellum	15.94	Muscle_Skeletal	0.5
	rs497829	1	155193531	GBAP1	ENSG00000160766.10	1	155183616	155197214	1.82323e-42	1.30768e-37	-0.556319	Adrenal_Schmitt2016, Bladder_Schmitt2016, Brain_astrocyte_ENCODE2012, Brain_microvascular_endothelial_cell_ENCODE2012, Brain_vascular_pericyte_ENCODE2012, Cortical_plate_neurons_Won_2016, Dorsolateral_Prefrontal_Cortex_Schmitt2016, GM12878_Rao2014, Germinal_zone_neurons_Won_2016, HMEC_Rao2014, HUVEC_Rao2014, HeLa_Rao2014, Hippocampus_Schmitt2016, IMR90_Dixon2012, IMR90_Jin2013, IMR90_Rao2014, K56…		TRUE	0	3.03	Brain_Cerebellum	15.94	Muscle_Skeletal	0.5
	rs497829	1	155193531	GBA	ENSG00000177628.11	1	155204243	155214490	2.35786e-08	2.87582e-05	-0.146614	Bladder_Schmitt2016, Brain_astrocyte_ENCODE2012, Brain_microvascular_endothelial_cell_ENCODE2012, Cortical_plate_neurons_Won_2016, GM12878_Rao2014, Germinal_zone_neurons_Won_2016, HMEC_Rao2014, HUVEC_Rao2014, HeLa_Rao2014, Hippocampus_Schmitt2016, IMR90_Dixon2012, IMR90_Jin2013, IMR90_Rao2014, K562_Rao2014, KBM7_Rao2014, Lung_Schmitt2016, NHEK_Rao2014, Neuronal_progenitor_Dixon2015, Pancreas_Schm…		TRUE	10712	21.62	Cells_Transformed_fibroblasts	48.97	Muscle_Skeletal	3.31
	rs2049805	1	155194979	GBAP1	ENSG00000160766.10	1	155183616	155197214	7.68337e-44	6.25093e-39	-0.562376	Adrenal_Schmitt2016, Bladder_Schmitt2016, Brain_astrocyte_ENCODE2012, Brain_microvascular_endothelial_cell_ENCODE2012, Brain_vascular_pericyte_ENCODE2012, Cortical_plate_neurons_Won_2016, Dorsolateral_Prefrontal_Cortex_Schmitt2016, GM12878_Rao2014, Germinal_zone_neurons_Won_2016, HMEC_Rao2014, HUVEC_Rao2014, HeLa_Rao2014, Hippocampus_Schmitt2016, IMR90_Dixon2012, IMR90_Jin2013, IMR90_Rao2014, K56…		TRUE	0	3.03	Brain_Cerebellum	15.94	Muscle_Skeletal	0.5
	rs2049805	1	155194979	GBA	ENSG00000177628.11	1	155204243	155214490	8.84813e-09	1.14803e-05	-0.150601	Bladder_Schmitt2016, Brain_astrocyte_ENCODE2012, Brain_microvascular_endothelial_cell_ENCODE2012, Cortical_plate_neurons_Won_2016, GM12878_Rao2014, Germinal_zone_neurons_Won_2016, HUVEC_Rao2014, HeLa_Rao2014, Hippocampus_Schmitt2016, IMR90_Dixon2012, IMR90_Jin2013, IMR90_Rao2014, K562_Rao2014, KBM7_Rao2014, Lung_Schmitt2016, NHEK_Rao2014, Neuronal_progenitor_Dixon2015, Pancreas_Schmitt2016, Right…		TRUE	9264	21.62	Cells_Transformed_fibroblasts	48.97	Muscle_Skeletal	3.31
	rs2974931	1	155195214	GBAP1	ENSG00000160766.10	1	155183616	155197214	4.39301e-42	2.47431e-37	-0.553466	Adrenal_Schmitt2016, Bladder_Schmitt2016, Brain_astrocyte_ENCODE2012, Brain_microvascular_endothelial_cell_ENCODE2012, Brain_vascular_pericyte_ENCODE2012, Cortical_plate_neurons_Won_2016, Dorsolateral_Prefrontal_Cortex_Schmitt2016, GM12878_Rao2014, Germinal_zone_neurons_Won_2016, HMEC_Rao2014, HUVEC_Rao2014, HeLa_Rao2014, Hippocampus_Schmitt2016, IMR90_Dixon2012, IMR90_Jin2013, IMR90_Rao2014, K56…		TRUE	0	3.03	Brain_Cerebellum	15.94	Muscle_Skeletal	0.5
	rs2974931	1	155195214	GBA	ENSG00000177628.11	1	155204243	155214490	1.46094e-08	1.84013e-05	-0.14843	Bladder_Schmitt2016, Brain_astrocyte_ENCODE2012, Brain_microvascular_endothelial_cell_ENCODE2012, Cortical_plate_neurons_Won_2016, Germinal_zone_neurons_Won_2016, HeLa_Rao2014, Hippocampus_Schmitt2016, IMR90_Dixon2012, IMR90_Jin2013, IMR90_Rao2014, Lung_Schmitt2016, Neuronal_progenitor_Dixon2015, Pancreas_Schmitt2016, Right_Ventricle_Schmitt2016, SK-N-MC_ENCODE2012, SmallBowel_Schmitt2016, Spleen…		TRUE	9029	21.62	Cells_Transformed_fibroblasts	48.97	Muscle_Skeletal	3.31
	rs2974930	1	155196716	GBAP1	ENSG00000160766.10	1	155183616	155197214	2.21422e-44	2.21083e-39	-0.563757	Adrenal_Schmitt2016, Bladder_Schmitt2016, Brain_astrocyte_ENCODE2012, Brain_microvascular_endothelial_cell_ENCODE2012, Brain_vascular_pericyte_ENCODE2012, Cortical_plate_neurons_Won_2016, Dorsolateral_Prefrontal_Cortex_Schmitt2016, GM12878_Rao2014, Germinal_zone_neurons_Won_2016, HMEC_Rao2014, HUVEC_Rao2014, HeLa_Rao2014, Hippocampus_Schmitt2016, IMR90_Dixon2012, IMR90_Jin2013, IMR90_Rao2014, K56…		TRUE	0	3.03	Brain_Cerebellum	15.94	Muscle_Skeletal	0.5
	rs2974930	1	155196716	GBA	ENSG00000177628.11	1	155204243	155214490	5.05875e-09	6.87636e-06	-0.152595	Bladder_Schmitt2016, Brain_astrocyte_ENCODE2012, Brain_microvascular_endothelial_cell_ENCODE2012, Cortical_plate_neurons_Won_2016, GM12878_Rao2014, Germinal_zone_neurons_Won_2016, HeLa_Rao2014, Hippocampus_Schmitt2016, IMR90_Dixon2012, IMR90_Jin2013, K562_Rao2014, Lung_Schmitt2016, Neuronal_progenitor_Dixon2015, Pancreas_Schmitt2016, Right_Ventricle_Schmitt2016, SK-N-MC_ENCODE2012, SmallBowel_Sch…		TRUE	7527	21.62	Cells_Transformed_fibroblasts	48.97	Muscle_Skeletal	3.31
	rs2974929	1	155197267	GBAP1	ENSG00000160766.10	1	155183616	155197214	1.97897e-44	2.07003e-39	-0.568407	Adrenal_Schmitt2016, Bladder_Schmitt2016, Brain_astrocyte_ENCODE2012, Brain_microvascular_endothelial_cell_ENCODE2012, Brain_vascular_pericyte_ENCODE2012, Cortical_plate_neurons_Won_2016, Dorsolateral_Prefrontal_Cortex_Schmitt2016, GM12878_Rao2014, Germinal_zone_neurons_Won_2016, HMEC_Rao2014, HUVEC_Rao2014, HeLa_Rao2014, Hippocampus_Schmitt2016, IMR90_Dixon2012, IMR90_Jin2013, IMR90_Rao2014, K56…		TRUE	53	3.03	Brain_Cerebellum	15.94	Muscle_Skeletal	0.5
	rs2974929	1	155197267	GBA	ENSG00000177628.11	1	155204243	155214490	1.41677e-08	1.78755e-05	-0.149445	Bladder_Schmitt2016, Brain_astrocyte_ENCODE2012, Brain_microvascular_endothelial_cell_ENCODE2012, Cortical_plate_neurons_Won_2016, GM12878_Rao2014, Germinal_zone_neurons_Won_2016, HMEC_Rao2014, HUVEC_Rao2014, HeLa_Rao2014, Hippocampus_Schmitt2016, IMR90_Dixon2012, IMR90_Jin2013, IMR90_Rao2014, K562_Rao2014, KBM7_Rao2014, Lung_Schmitt2016, NHEK_Rao2014, Neuronal_progenitor_Dixon2015, Pancreas_Schm…		TRUE	6976	21.62	Cells_Transformed_fibroblasts	48.97	Muscle_Skeletal	3.31
	rs2990245	1	155197461	GBAP1	ENSG00000160766.10	1	155183616	155197214	2.69934e-44	2.4706e-39	-0.562605	Adrenal_Schmitt2016, Bladder_Schmitt2016, Brain_astrocyte_ENCODE2012, Brain_microvascular_endothelial_cell_ENCODE2012, Brain_vascular_pericyte_ENCODE2012, Cortical_plate_neurons_Won_2016, Dorsolateral_Prefrontal_Cortex_Schmitt2016, GM12878_Rao2014, Germinal_zone_neurons_Won_2016, HMEC_Rao2014, HUVEC_Rao2014, HeLa_Rao2014, Hippocampus_Schmitt2016, IMR90_Dixon2012, IMR90_Jin2013, IMR90_Rao2014, K56…		TRUE	247	3.03	Brain_Cerebellum	15.94	Muscle_Skeletal	0.5
	rs2990245	1	155197461	GBA	ENSG00000177628.11	1	155204243	155214490	3.58572e-09	5.03935e-06	-0.153803	Bladder_Schmitt2016, Brain_astrocyte_ENCODE2012, Brain_microvascular_endothelial_cell_ENCODE2012, Cortical_plate_neurons_Won_2016, GM12878_Rao2014, Germinal_zone_neurons_Won_2016, HMEC_Rao2014, HUVEC_Rao2014, HeLa_Rao2014, Hippocampus_Schmitt2016, IMR90_Dixon2012, IMR90_Jin2013, IMR90_Rao2014, K562_Rao2014, KBM7_Rao2014, Lung_Schmitt2016, NHEK_Rao2014, Neuronal_progenitor_Dixon2015, Pancreas_Schm…		TRUE	6782	21.62	Cells_Transformed_fibroblasts	48.97	Muscle_Skeletal	3.31
	rs2990246	1	155197601	GBAP1	ENSG00000160766.10	1	155183616	155197214	3.84133e-23	3.48677e-19	-0.452296	Adrenal_Schmitt2016, Bladder_Schmitt2016, Brain_astrocyte_ENCODE2012, Brain_microvascular_endothelial_cell_ENCODE2012, Brain_vascular_pericyte_ENCODE2012, Cortical_plate_neurons_Won_2016, Dorsolateral_Prefrontal_Cortex_Schmitt2016, GM12878_Rao2014, Germinal_zone_neurons_Won_2016, HMEC_Rao2014, HUVEC_Rao2014, HeLa_Rao2014, Hippocampus_Schmitt2016, IMR90_Dixon2012, IMR90_Jin2013, IMR90_Rao2014, K56…		TRUE	387	3.03	Brain_Cerebellum	15.94	Muscle_Skeletal	0.5
	rs2990246	1	155197601	GBA	ENSG00000177628.11	1	155204243	155214490	1.55146e-05	0.00937289	-0.120452	Bladder_Schmitt2016, Brain_astrocyte_ENCODE2012, Brain_microvascular_endothelial_cell_ENCODE2012, Cortical_plate_neurons_Won_2016, GM12878_Rao2014, Germinal_zone_neurons_Won_2016, HMEC_Rao2014, HUVEC_Rao2014, HeLa_Rao2014, Hippocampus_Schmitt2016, IMR90_Dixon2012, IMR90_Jin2013, IMR90_Rao2014, K562_Rao2014, KBM7_Rao2014, Lung_Schmitt2016, NHEK_Rao2014, Neuronal_progenitor_Dixon2015, Pancreas_Schm…		TRUE	6642	21.62	Cells_Transformed_fibroblasts	48.97	Muscle_Skeletal	3.31
	rs11580040	1	155198221	LARGE	ENSG00000133424.16	22	33558212	34318829	8.61795e-05	0.0401154	-0.2341	GM12878_Rao2014, Neuronal_progenitor_Dixon2015		FALSE	NA	14.27	Colon_Sigmoid	22.28	Whole_Blood	0.22
	rs112935939	1	155198264	LARGE	ENSG00000133424.16	22	33558212	34318829	8.61795e-05	0.0401154	-0.2341	GM12878_Rao2014, Neuronal_progenitor_Dixon2015		FALSE	NA	14.27	Colon_Sigmoid	22.28	Whole_Blood	0.22
	rs112270735	1	155198770	GBAP1	ENSG00000160766.10	1	155183616	155197214	1.18406e-07	0.00012669	-0.369061	Adrenal_Schmitt2016, Bladder_Schmitt2016, Brain_astrocyte_ENCODE2012, Brain_microvascular_endothelial_cell_ENCODE2012, Brain_vascular_pericyte_ENCODE2012, Cortical_plate_neurons_Won_2016, Dorsolateral_Prefrontal_Cortex_Schmitt2016, GM12878_Rao2014, Germinal_zone_neurons_Won_2016, HMEC_Rao2014, HUVEC_Rao2014, HeLa_Rao2014, Hippocampus_Schmitt2016, IMR90_Dixon2012, IMR90_Jin2013, IMR90_Rao2014, K56…		TRUE	1556	3.03	Brain_Cerebellum	15.94	Muscle_Skeletal	0.5
	rs112270735	1	155198770	GBA	ENSG00000177628.11	1	155204243	155214490	8.27678e-05	0.0388816	-0.159255	Bladder_Schmitt2016, Brain_astrocyte_ENCODE2012, Brain_microvascular_endothelial_cell_ENCODE2012, Cortical_plate_neurons_Won_2016, GM12878_Rao2014, Germinal_zone_neurons_Won_2016, HMEC_Rao2014, HUVEC_Rao2014, HeLa_Rao2014, Hippocampus_Schmitt2016, IMR90_Dixon2012, IMR90_Jin2013, IMR90_Rao2014, K562_Rao2014, KBM7_Rao2014, Lung_Schmitt2016, NHEK_Rao2014, Neuronal_progenitor_Dixon2015, Pancreas_Schm…		TRUE	5473	21.62	Cells_Transformed_fibroblasts	48.97	Muscle_Skeletal	3.31
	rs112270735	1	155198770	FAM189B	ENSG00000160767.16	1	155216996	155225178	2.07455e-06	0.0015823	0.160582	Cortical_plate_neurons_Won_2016, GM12878_Rao2014, Germinal_zone_neurons_Won_2016, IMR90_Dixon2012, IMR90_Jin2013, IMR90_Rao2014, K562_Rao2014, KBM7_Rao2014, NHEK_Rao2014, Pancreas_Schmitt2016, Right_Ventricle_Schmitt2016, SK-N-MC_ENCODE2012, Spleen_Schmitt2016, hESC_Dixon2012, hESC_Jin2013		TRUE	18226	34.39	Brain_Cerebellum	51.12	Whole_Blood	6.53
	rs12407919	1	155199314	GBAP1	ENSG00000160766.10	1	155183616	155197214	1.68097e-18	9.95275e-15	-0.420458	Adrenal_Schmitt2016, Bladder_Schmitt2016, Brain_astrocyte_ENCODE2012, Brain_microvascular_endothelial_cell_ENCODE2012, Brain_vascular_pericyte_ENCODE2012, Cortical_plate_neurons_Won_2016, Dorsolateral_Prefrontal_Cortex_Schmitt2016, GM12878_Rao2014, Germinal_zone_neurons_Won_2016, HMEC_Rao2014, HUVEC_Rao2014, HeLa_Rao2014, Hippocampus_Schmitt2016, IMR90_Dixon2012, IMR90_Jin2013, IMR90_Rao2014, K56…		TRUE	2100	3.03	Brain_Cerebellum	15.94	Muscle_Skeletal	0.5
	rs12407919	1	155199314	GBA	ENSG00000177628.11	1	155204243	155214490	4.86659e-09	6.62746e-06	-0.166492	Bladder_Schmitt2016, Brain_astrocyte_ENCODE2012, Brain_microvascular_endothelial_cell_ENCODE2012, Cortical_plate_neurons_Won_2016, GM12878_Rao2014, Germinal_zone_neurons_Won_2016, HMEC_Rao2014, HUVEC_Rao2014, HeLa_Rao2014, Hippocampus_Schmitt2016, IMR90_Dixon2012, IMR90_Jin2013, IMR90_Rao2014, K562_Rao2014, KBM7_Rao2014, Lung_Schmitt2016, NHEK_Rao2014, Neuronal_progenitor_Dixon2015, Pancreas_Schm…		TRUE	4929	21.62	Cells_Transformed_fibroblasts	48.97	Muscle_Skeletal	3.31
	rs12407919	1	155199314	FAM189B	ENSG00000160767.16	1	155216996	155225178	8.5421e-09	1.11623e-05	0.137854	Cortical_plate_neurons_Won_2016, GM12878_Rao2014, Germinal_zone_neurons_Won_2016, HUVEC_Rao2014, HeLa_Rao2014, IMR90_Dixon2012, IMR90_Jin2013, IMR90_Rao2014, K562_Rao2014, KBM7_Rao2014, NHEK_Rao2014, Pancreas_Schmitt2016, Right_Ventricle_Schmitt2016, SK-N-MC_ENCODE2012, Spleen_Schmitt2016, hESC_Dixon2012, hESC_Jin2013		TRUE	17682	34.39	Brain_Cerebellum	51.12	Whole_Blood	6.53
	rs11264343	1	155199665	GBAP1	ENSG00000160766.10	1	155183616	155197214	1.79392e-20	1.28358e-16	-0.448535	Adrenal_Schmitt2016, Bladder_Schmitt2016, Brain_astrocyte_ENCODE2012, Brain_microvascular_endothelial_cell_ENCODE2012, Brain_vascular_pericyte_ENCODE2012, Cortical_plate_neurons_Won_2016, Dorsolateral_Prefrontal_Cortex_Schmitt2016, GM12878_Rao2014, Germinal_zone_neurons_Won_2016, HMEC_Rao2014, HUVEC_Rao2014, HeLa_Rao2014, Hippocampus_Schmitt2016, IMR90_Dixon2012, IMR90_Jin2013, IMR90_Rao2014, K56…		TRUE	2451	3.03	Brain_Cerebellum	15.94	Muscle_Skeletal	0.5
	rs11264343	1	155199665	GBA	ENSG00000177628.11	1	155204243	155214490	1.36297e-09	2.05911e-06	-0.174907	Bladder_Schmitt2016, Brain_astrocyte_ENCODE2012, Brain_microvascular_endothelial_cell_ENCODE2012, Cortical_plate_neurons_Won_2016, GM12878_Rao2014, Germinal_zone_neurons_Won_2016, HMEC_Rao2014, HUVEC_Rao2014, HeLa_Rao2014, Hippocampus_Schmitt2016, IMR90_Dixon2012, IMR90_Jin2013, IMR90_Rao2014, K562_Rao2014, KBM7_Rao2014, Lung_Schmitt2016, NHEK_Rao2014, Neuronal_progenitor_Dixon2015, Pancreas_Schm…		TRUE	4578	21.62	Cells_Transformed_fibroblasts	48.97	Muscle_Skeletal	3.31
	rs11264343	1	155199665	FAM189B	ENSG00000160767.16	1	155216996	155225178	3.9853e-05	0.0211557	0.101242	Cortical_plate_neurons_Won_2016, GM12878_Rao2014, Germinal_zone_neurons_Won_2016, HUVEC_Rao2014, HeLa_Rao2014, IMR90_Dixon2012, IMR90_Jin2013, IMR90_Rao2014, K562_Rao2014, KBM7_Rao2014, NHEK_Rao2014, Pancreas_Schmitt2016, Right_Ventricle_Schmitt2016, SK-N-MC_ENCODE2012, Spleen_Schmitt2016, hESC_Dixon2012, hESC_Jin2013		TRUE	17331	34.39	Brain_Cerebellum	51.12	Whole_Blood	6.53
	rs11264343	1	155199665	RUSC1-AS1	ENSG00000225855.2	1	155286654	155291478	5.13724e-05	0.0261885	0.138172	Bladder_Schmitt2016, Cortical_plate_neurons_Won_2016, GM12878_Rao2014, Germinal_zone_neurons_Won_2016, HeLa_Rao2014, IMR90_Jin2013, IMR90_Rao2014, KBM7_Rao2014, NHEK_Rao2014, hESC_Dixon2012, hESC_Jin2013		TRUE	86989	6.39	Cells_EBV-transformed_lymphocytes	23.5	Muscle_Skeletal	1.82
	rs3768566	1	155201063	GBAP1	ENSG00000160766.10	1	155183616	155197214	2.39553e-20	1.69902e-16	-0.440228	Adrenal_Schmitt2016, Bladder_Schmitt2016, Brain_astrocyte_ENCODE2012, Brain_microvascular_endothelial_cell_ENCODE2012, Brain_vascular_pericyte_ENCODE2012, Cortical_plate_neurons_Won_2016, Dorsolateral_Prefrontal_Cortex_Schmitt2016, GM12878_Rao2014, Germinal_zone_neurons_Won_2016, HMEC_Rao2014, HUVEC_Rao2014, HeLa_Rao2014, Hippocampus_Schmitt2016, IMR90_Dixon2012, IMR90_Jin2013, IMR90_Rao2014, K56…		TRUE	3849	3.03	Brain_Cerebellum	15.94	Muscle_Skeletal	0.5
	rs3768566	1	155201063	GBA	ENSG00000177628.11	1	155204243	155214490	8.11239e-10	1.2765e-06	-0.174389	Bladder_Schmitt2016, Brain_astrocyte_ENCODE2012, Brain_microvascular_endothelial_cell_ENCODE2012, Cortical_plate_neurons_Won_2016, GM12878_Rao2014, Germinal_zone_neurons_Won_2016, HMEC_Rao2014, HUVEC_Rao2014, HeLa_Rao2014, Hippocampus_Schmitt2016, IMR90_Dixon2012, IMR90_Jin2013, IMR90_Rao2014, K562_Rao2014, KBM7_Rao2014, Lung_Schmitt2016, NHEK_Rao2014, Neuronal_progenitor_Dixon2015, Pancreas_Schm…		TRUE	3180	21.62	Cells_Transformed_fibroblasts	48.97	Muscle_Skeletal	3.31
	rs3768566	1	155201063	FAM189B	ENSG00000160767.16	1	155216996	155225178	4.37532e-07	0.000403144	0.121729	Cortical_plate_neurons_Won_2016, GM12878_Rao2014, Germinal_zone_neurons_Won_2016, HMEC_Rao2014, HUVEC_Rao2014, HeLa_Rao2014, IMR90_Dixon2012, IMR90_Jin2013, IMR90_Rao2014, K562_Rao2014, KBM7_Rao2014, NHEK_Rao2014, Pancreas_Schmitt2016, Right_Ventricle_Schmitt2016, SK-N-MC_ENCODE2012, Spleen_Schmitt2016, hESC_Dixon2012, hESC_Jin2013		TRUE	15933	34.39	Brain_Cerebellum	51.12	Whole_Blood	6.53
	rs4043	1	155201189	GBAP1	ENSG00000160766.10	1	155183616	155197214	5.52526e-20	3.71161e-16	-0.436767	Adrenal_Schmitt2016, Bladder_Schmitt2016, Brain_astrocyte_ENCODE2012, Brain_microvascular_endothelial_cell_ENCODE2012, Brain_vascular_pericyte_ENCODE2012, Cortical_plate_neurons_Won_2016, Dorsolateral_Prefrontal_Cortex_Schmitt2016, GM12878_Rao2014, Germinal_zone_neurons_Won_2016, HMEC_Rao2014, HUVEC_Rao2014, HeLa_Rao2014, Hippocampus_Schmitt2016, IMR90_Dixon2012, IMR90_Jin2013, IMR90_Rao2014, K56…		TRUE	3975	3.03	Brain_Cerebellum	15.94	Muscle_Skeletal	0.5
	rs4043	1	155201189	GBA	ENSG00000177628.11	1	155204243	155214490	2.98266e-10	4.95973e-07	-0.178692	Bladder_Schmitt2016, Brain_astrocyte_ENCODE2012, Brain_microvascular_endothelial_cell_ENCODE2012, Cortical_plate_neurons_Won_2016, GM12878_Rao2014, Germinal_zone_neurons_Won_2016, HMEC_Rao2014, HUVEC_Rao2014, HeLa_Rao2014, Hippocampus_Schmitt2016, IMR90_Dixon2012, IMR90_Jin2013, IMR90_Rao2014, K562_Rao2014, KBM7_Rao2014, Lung_Schmitt2016, NHEK_Rao2014, Neuronal_progenitor_Dixon2015, Pancreas_Schm…		TRUE	3054	21.62	Cells_Transformed_fibroblasts	48.97	Muscle_Skeletal	3.31
	rs4043	1	155201189	FAM189B	ENSG00000160767.16	1	155216996	155225178	4.18379e-05	0.0220185	0.0994541	Cortical_plate_neurons_Won_2016, GM12878_Rao2014, Germinal_zone_neurons_Won_2016, HMEC_Rao2014, HUVEC_Rao2014, HeLa_Rao2014, IMR90_Dixon2012, IMR90_Jin2013, IMR90_Rao2014, K562_Rao2014, KBM7_Rao2014, NHEK_Rao2014, Pancreas_Schmitt2016, Right_Ventricle_Schmitt2016, SK-N-MC_ENCODE2012, Spleen_Schmitt2016, hESC_Dixon2012, hESC_Jin2013		TRUE	15807	34.39	Brain_Cerebellum	51.12	Whole_Blood	6.53
	rs4043	1	155201189	RUSC1-AS1	ENSG00000225855.2	1	155286654	155291478	4.05732e-05	0.0215016	0.137893	Bladder_Schmitt2016, Cortical_plate_neurons_Won_2016, GM12878_Rao2014, Germinal_zone_neurons_Won_2016, HUVEC_Rao2014, HeLa_Rao2014, IMR90_Jin2013, IMR90_Rao2014, K562_Rao2014, KBM7_Rao2014, hESC_Dixon2012, hESC_Jin2013		TRUE	85465	6.39	Cells_EBV-transformed_lymphocytes	23.5	Muscle_Skeletal	1.82
	rs1045253	1	155201234	GBAP1	ENSG00000160766.10	1	155183616	155197214	4.62248e-20	3.13391e-16	-0.438444	Adrenal_Schmitt2016, Bladder_Schmitt2016, Brain_astrocyte_ENCODE2012, Brain_microvascular_endothelial_cell_ENCODE2012, Brain_vascular_pericyte_ENCODE2012, Cortical_plate_neurons_Won_2016, Dorsolateral_Prefrontal_Cortex_Schmitt2016, GM12878_Rao2014, Germinal_zone_neurons_Won_2016, HMEC_Rao2014, HUVEC_Rao2014, HeLa_Rao2014, Hippocampus_Schmitt2016, IMR90_Dixon2012, IMR90_Jin2013, IMR90_Rao2014, K56…		TRUE	4020	3.03	Brain_Cerebellum	15.94	Muscle_Skeletal	0.5
	rs1045253	1	155201234	GBA	ENSG00000177628.11	1	155204243	155214490	6.97485e-10	1.10782e-06	-0.175491	Bladder_Schmitt2016, Brain_astrocyte_ENCODE2012, Brain_microvascular_endothelial_cell_ENCODE2012, Cortical_plate_neurons_Won_2016, GM12878_Rao2014, Germinal_zone_neurons_Won_2016, HMEC_Rao2014, HUVEC_Rao2014, HeLa_Rao2014, Hippocampus_Schmitt2016, IMR90_Dixon2012, IMR90_Jin2013, IMR90_Rao2014, K562_Rao2014, KBM7_Rao2014, Lung_Schmitt2016, NHEK_Rao2014, Neuronal_progenitor_Dixon2015, Pancreas_Schm…		TRUE	3009	21.62	Cells_Transformed_fibroblasts	48.97	Muscle_Skeletal	3.31
	rs1045253	1	155201234	FAM189B	ENSG00000160767.16	1	155216996	155225178	4.97285e-05	0.025439	0.0987002	Cortical_plate_neurons_Won_2016, GM12878_Rao2014, Germinal_zone_neurons_Won_2016, HMEC_Rao2014, HUVEC_Rao2014, HeLa_Rao2014, IMR90_Dixon2012, IMR90_Jin2013, IMR90_Rao2014, K562_Rao2014, KBM7_Rao2014, NHEK_Rao2014, Pancreas_Schmitt2016, Right_Ventricle_Schmitt2016, SK-N-MC_ENCODE2012, Spleen_Schmitt2016, hESC_Dixon2012, hESC_Jin2013		TRUE	15762	34.39	Brain_Cerebellum	51.12	Whole_Blood	6.53
	rs1045253	1	155201234	RUSC1-AS1	ENSG00000225855.2	1	155286654	155291478	5.35152e-05	0.0270548	0.136053	Bladder_Schmitt2016, Cortical_plate_neurons_Won_2016, GM12878_Rao2014, Germinal_zone_neurons_Won_2016, HUVEC_Rao2014, HeLa_Rao2014, IMR90_Jin2013, IMR90_Rao2014, K562_Rao2014, KBM7_Rao2014, hESC_Dixon2012, hESC_Jin2013		TRUE	85420	6.39	Cells_EBV-transformed_lymphocytes	23.5	Muscle_Skeletal	1.82
	rs28595322	1	155201992	GBAP1	ENSG00000160766.10	1	155183616	155197214	6.91418e-20	4.54727e-16	-0.438923	Bladder_Schmitt2016, Brain_astrocyte_ENCODE2012, Brain_microvascular_endothelial_cell_ENCODE2012, Cortical_plate_neurons_Won_2016, Germinal_zone_neurons_Won_2016, Hippocampus_Schmitt2016, IMR90_Dixon2012, IMR90_Jin2013, Lung_Schmitt2016, Neuronal_progenitor_Dixon2015, Pancreas_Schmitt2016, SK-N-MC_ENCODE2012, SmallBowel_Schmitt2016, Spleen_Schmitt2016, hESC_Dixon2012, hESC_Jin2013		TRUE	4778	3.03	Brain_Cerebellum	15.94	Muscle_Skeletal	0.5
	rs28595322	1	155201992	GBA	ENSG00000177628.11	1	155204243	155214490	4.21391e-10	6.89233e-07	-0.178547	Adrenal_Schmitt2016, Bladder_Schmitt2016, Brain_astrocyte_ENCODE2012, Brain_microvascular_endothelial_cell_ENCODE2012, Brain_vascular_pericyte_ENCODE2012, Cortical_plate_neurons_Won_2016, Dorsolateral_Prefrontal_Cortex_Schmitt2016, Germinal_zone_neurons_Won_2016, Hippocampus_Schmitt2016, IMR90_Dixon2012, IMR90_Jin2013, Lung_Schmitt2016, Neuronal_progenitor_Dixon2015, Ovary_Schmitt2016, Pancreas_S…		TRUE	2251	21.62	Cells_Transformed_fibroblasts	48.97	Muscle_Skeletal	3.31
	rs28595322	1	155201992	FAM189B	ENSG00000160767.16	1	155216996	155225178	4.6906e-05	0.0242037	0.0995448	Adrenal_Schmitt2016, Bladder_Schmitt2016, Brain_astrocyte_ENCODE2012, Brain_microvascular_endothelial_cell_ENCODE2012, Brain_vascular_pericyte_ENCODE2012, Cortical_plate_neurons_Won_2016, Dorsolateral_Prefrontal_Cortex_Schmitt2016, Germinal_zone_neurons_Won_2016, Hippocampus_Schmitt2016, IMR90_Dixon2012, IMR90_Jin2013, Lung_Schmitt2016, Neuronal_progenitor_Dixon2015, Ovary_Schmitt2016, Pancreas_S…		TRUE	15004	34.39	Brain_Cerebellum	51.12	Whole_Blood	6.53
	rs28595322	1	155201992	RUSC1-AS1	ENSG00000225855.2	1	155286654	155291478	2.79897e-05	0.0155969	0.141696	Brain_astrocyte_ENCODE2012, Brain_microvascular_endothelial_cell_ENCODE2012, Cortical_plate_neurons_Won_2016, Dorsolateral_Prefrontal_Cortex_Schmitt2016, Germinal_zone_neurons_Won_2016, IMR90_Dixon2012, IMR90_Jin2013, Lung_Schmitt2016, Pancreas_Schmitt2016, Right_Ventricle_Schmitt2016, Spleen_Schmitt2016, hESC_Dixon2012, hESC_Jin2013		TRUE	84662	6.39	Cells_EBV-transformed_lymphocytes	23.5	Muscle_Skeletal	1.82
	rs10796940	1	155202688	GBAP1	ENSG00000160766.10	1	155183616	155197214	2.99508e-20	2.10868e-16	-0.439594	Bladder_Schmitt2016, Brain_astrocyte_ENCODE2012, Brain_microvascular_endothelial_cell_ENCODE2012, Cortical_plate_neurons_Won_2016, GM12878_Rao2014, Germinal_zone_neurons_Won_2016, HUVEC_Rao2014, HeLa_Rao2014, Hippocampus_Schmitt2016, IMR90_Dixon2012, IMR90_Jin2013, IMR90_Rao2014, K562_Rao2014, KBM7_Rao2014, Lung_Schmitt2016, NHEK_Rao2014, Neuronal_progenitor_Dixon2015, Pancreas_Schmitt2016, SK-N-…		TRUE	5474	3.03	Brain_Cerebellum	15.94	Muscle_Skeletal	0.5
	rs10796940	1	155202688	GBA	ENSG00000177628.11	1	155204243	155214490	2.95596e-10	4.91905e-07	-0.178762	Adrenal_Schmitt2016, Bladder_Schmitt2016, Brain_astrocyte_ENCODE2012, Brain_microvascular_endothelial_cell_ENCODE2012, Brain_vascular_pericyte_ENCODE2012, Cortical_plate_neurons_Won_2016, Dorsolateral_Prefrontal_Cortex_Schmitt2016, GM12878_Rao2014, Germinal_zone_neurons_Won_2016, HMEC_Rao2014, HUVEC_Rao2014, HeLa_Rao2014, Hippocampus_Schmitt2016, IMR90_Dixon2012, IMR90_Jin2013, IMR90_Rao2014, K56…		TRUE	1555	21.62	Cells_Transformed_fibroblasts	48.97	Muscle_Skeletal	3.31
	rs10796940	1	155202688	FAM189B	ENSG00000160767.16	1	155216996	155225178	4.4315e-05	0.0231055	0.0991567	Adrenal_Schmitt2016, Bladder_Schmitt2016, Brain_astrocyte_ENCODE2012, Brain_microvascular_endothelial_cell_ENCODE2012, Brain_vascular_pericyte_ENCODE2012, Cortical_plate_neurons_Won_2016, Dorsolateral_Prefrontal_Cortex_Schmitt2016, GM12878_Rao2014, Germinal_zone_neurons_Won_2016, HMEC_Rao2014, HUVEC_Rao2014, HeLa_Rao2014, Hippocampus_Schmitt2016, IMR90_Dixon2012, IMR90_Jin2013, IMR90_Rao2014, K56…		TRUE	14308	34.39	Brain_Cerebellum	51.12	Whole_Blood	6.53
	rs10796940	1	155202688	RUSC1-AS1	ENSG00000225855.2	1	155286654	155291478	4.35299e-05	0.0228045	0.137384	Brain_astrocyte_ENCODE2012, Brain_microvascular_endothelial_cell_ENCODE2012, Cortical_plate_neurons_Won_2016, Dorsolateral_Prefrontal_Cortex_Schmitt2016, GM12878_Rao2014, Germinal_zone_neurons_Won_2016, HUVEC_Rao2014, HeLa_Rao2014, IMR90_Dixon2012, IMR90_Jin2013, K562_Rao2014, KBM7_Rao2014, Lung_Schmitt2016, Pancreas_Schmitt2016, Right_Ventricle_Schmitt2016, Spleen_Schmitt2016, hESC_Dixon2012, hE…		TRUE	83966	6.39	Cells_EBV-transformed_lymphocytes	23.5	Muscle_Skeletal	1.82
	rs11264344	1	155203059	GBAP1	ENSG00000160766.10	1	155183616	155197214	3.21529e-18	1.85863e-14	-0.417561	Bladder_Schmitt2016, Brain_astrocyte_ENCODE2012, Brain_microvascular_endothelial_cell_ENCODE2012, Cortical_plate_neurons_Won_2016, GM12878_Rao2014, Germinal_zone_neurons_Won_2016, HUVEC_Rao2014, HeLa_Rao2014, Hippocampus_Schmitt2016, IMR90_Dixon2012, IMR90_Jin2013, IMR90_Rao2014, K562_Rao2014, KBM7_Rao2014, Lung_Schmitt2016, NHEK_Rao2014, Neuronal_progenitor_Dixon2015, Pancreas_Schmitt2016, SK-N-…		TRUE	5845	3.03	Brain_Cerebellum	15.94	Muscle_Skeletal	0.5
	rs11264344	1	155203059	GBA	ENSG00000177628.11	1	155204243	155214490	4.39858e-10	7.18368e-07	-0.176973	Adrenal_Schmitt2016, Bladder_Schmitt2016, Brain_astrocyte_ENCODE2012, Brain_microvascular_endothelial_cell_ENCODE2012, Brain_vascular_pericyte_ENCODE2012, Cortical_plate_neurons_Won_2016, Dorsolateral_Prefrontal_Cortex_Schmitt2016, GM12878_Rao2014, Germinal_zone_neurons_Won_2016, HMEC_Rao2014, HUVEC_Rao2014, HeLa_Rao2014, Hippocampus_Schmitt2016, IMR90_Dixon2012, IMR90_Jin2013, IMR90_Rao2014, K56…		TRUE	1184	21.62	Cells_Transformed_fibroblasts	48.97	Muscle_Skeletal	3.31
	rs11264344	1	155203059	RUSC1-AS1	ENSG00000225855.2	1	155286654	155291478	1.78101e-05	0.0105679	0.143898	Brain_astrocyte_ENCODE2012, Brain_microvascular_endothelial_cell_ENCODE2012, Cortical_plate_neurons_Won_2016, Dorsolateral_Prefrontal_Cortex_Schmitt2016, GM12878_Rao2014, Germinal_zone_neurons_Won_2016, HUVEC_Rao2014, HeLa_Rao2014, IMR90_Dixon2012, IMR90_Jin2013, K562_Rao2014, KBM7_Rao2014, Lung_Schmitt2016, Pancreas_Schmitt2016, Right_Ventricle_Schmitt2016, Spleen_Schmitt2016, hESC_Dixon2012, hE…		TRUE	83595	6.39	Cells_EBV-transformed_lymphocytes	23.5	Muscle_Skeletal	1.82
	rs375776699	1	155204620	MUC1	ENSG00000185499.12	1	155158300	155162707	6.72718e-05	0.0327894	-0.364467	Bladder_Schmitt2016, Brain_astrocyte_ENCODE2012, Brain_microvascular_endothelial_cell_ENCODE2012, Cortical_plate_neurons_Won_2016, Germinal_zone_neurons_Won_2016, Hippocampus_Schmitt2016, IMR90_Dixon2012, IMR90_Jin2013, SK-N-MC_ENCODE2012, SmallBowel_Schmitt2016, Spleen_Schmitt2016		TRUE	41913	21.64	Stomach	775.5	Muscle_Skeletal	0.83
	rs9628662	1	155206340	GBAP1	ENSG00000160766.10	1	155183616	155197214	1.32371e-19	8.47726e-16	-0.433205	Bladder_Schmitt2016, Brain_astrocyte_ENCODE2012, Brain_microvascular_endothelial_cell_ENCODE2012, Cortical_plate_neurons_Won_2016, GM12878_Rao2014, Germinal_zone_neurons_Won_2016, HMEC_Rao2014, HUVEC_Rao2014, HeLa_Rao2014, Hippocampus_Schmitt2016, IMR90_Dixon2012, IMR90_Jin2013, IMR90_Rao2014, K562_Rao2014, KBM7_Rao2014, Lung_Schmitt2016, NHEK_Rao2014, Neuronal_progenitor_Dixon2015, Pancreas_Schm…		TRUE	9126	3.03	Brain_Cerebellum	15.94	Muscle_Skeletal	0.5
	rs9628662	1	155206340	GBA	ENSG00000177628.11	1	155204243	155214490	2.59341e-10	4.34536e-07	-0.179437	Adrenal_Schmitt2016, Bladder_Schmitt2016, Brain_astrocyte_ENCODE2012, Brain_microvascular_endothelial_cell_ENCODE2012, Brain_vascular_pericyte_ENCODE2012, Cortical_plate_neurons_Won_2016, Dorsolateral_Prefrontal_Cortex_Schmitt2016, GM12878_Rao2014, Germinal_zone_neurons_Won_2016, HMEC_Rao2014, HUVEC_Rao2014, HeLa_Rao2014, Hippocampus_Schmitt2016, IMR90_Dixon2012, IMR90_Jin2013, IMR90_Rao2014, K56…		TRUE	0	21.62	Cells_Transformed_fibroblasts	48.97	Muscle_Skeletal	3.31
	rs9628662	1	155206340	FAM189B	ENSG00000160767.16	1	155216996	155225178	3.30115e-05	0.0180428	0.100837	Adrenal_Schmitt2016, Bladder_Schmitt2016, Brain_astrocyte_ENCODE2012, Brain_microvascular_endothelial_cell_ENCODE2012, Brain_vascular_pericyte_ENCODE2012, Cortical_plate_neurons_Won_2016, Dorsolateral_Prefrontal_Cortex_Schmitt2016, GM12878_Rao2014, Germinal_zone_neurons_Won_2016, HUVEC_Rao2014, HeLa_Rao2014, Hippocampus_Schmitt2016, IMR90_Dixon2012, IMR90_Jin2013, IMR90_Rao2014, K562_Rao2014, KBM…		TRUE	10656	34.39	Brain_Cerebellum	51.12	Whole_Blood	6.53
	rs9628662	1	155206340	RUSC1-AS1	ENSG00000225855.2	1	155286654	155291478	3.29577e-05	0.0180269	0.139587	Brain_astrocyte_ENCODE2012, Brain_microvascular_endothelial_cell_ENCODE2012, Cortical_plate_neurons_Won_2016, Dorsolateral_Prefrontal_Cortex_Schmitt2016, GM12878_Rao2014, Germinal_zone_neurons_Won_2016, HMEC_Rao2014, HUVEC_Rao2014, HeLa_Rao2014, IMR90_Dixon2012, IMR90_Jin2013, IMR90_Rao2014, K562_Rao2014, Lung_Schmitt2016, Pancreas_Schmitt2016, Right_Ventricle_Schmitt2016, Spleen_Schmitt2016, hES…		TRUE	80314	6.39	Cells_EBV-transformed_lymphocytes	23.5	Muscle_Skeletal	1.82
	rs762488	1	155207548	GBAP1	ENSG00000160766.10	1	155183616	155197214	1.32371e-19	8.47726e-16	-0.433205	Bladder_Schmitt2016, Brain_astrocyte_ENCODE2012, Brain_microvascular_endothelial_cell_ENCODE2012, Cortical_plate_neurons_Won_2016, GM12878_Rao2014, Germinal_zone_neurons_Won_2016, HMEC_Rao2014, HUVEC_Rao2014, HeLa_Rao2014, Hippocampus_Schmitt2016, IMR90_Dixon2012, IMR90_Jin2013, IMR90_Rao2014, K562_Rao2014, KBM7_Rao2014, Lung_Schmitt2016, Neuronal_progenitor_Dixon2015, Pancreas_Schmitt2016, SK-N-…		TRUE	10334	3.03	Brain_Cerebellum	15.94	Muscle_Skeletal	0.5
	rs762488	1	155207548	GBA	ENSG00000177628.11	1	155204243	155214490	2.59341e-10	4.34536e-07	-0.179437	Adrenal_Schmitt2016, Bladder_Schmitt2016, Brain_astrocyte_ENCODE2012, Brain_microvascular_endothelial_cell_ENCODE2012, Brain_vascular_pericyte_ENCODE2012, Cortical_plate_neurons_Won_2016, Dorsolateral_Prefrontal_Cortex_Schmitt2016, GM12878_Rao2014, Germinal_zone_neurons_Won_2016, HMEC_Rao2014, HUVEC_Rao2014, HeLa_Rao2014, Hippocampus_Schmitt2016, IMR90_Dixon2012, IMR90_Jin2013, IMR90_Rao2014, K56…		TRUE	0	21.62	Cells_Transformed_fibroblasts	48.97	Muscle_Skeletal	3.31
	rs762488	1	155207548	FAM189B	ENSG00000160767.16	1	155216996	155225178	3.30115e-05	0.0180428	0.100837	Adrenal_Schmitt2016, Bladder_Schmitt2016, Brain_astrocyte_ENCODE2012, Brain_microvascular_endothelial_cell_ENCODE2012, Brain_vascular_pericyte_ENCODE2012, Cortical_plate_neurons_Won_2016, Dorsolateral_Prefrontal_Cortex_Schmitt2016, GM12878_Rao2014, Germinal_zone_neurons_Won_2016, HMEC_Rao2014, HUVEC_Rao2014, HeLa_Rao2014, Hippocampus_Schmitt2016, IMR90_Dixon2012, IMR90_Jin2013, IMR90_Rao2014, K56…		TRUE	9448	34.39	Brain_Cerebellum	51.12	Whole_Blood	6.53
	rs762488	1	155207548	RUSC1-AS1	ENSG00000225855.2	1	155286654	155291478	3.29577e-05	0.0180269	0.139587	Brain_astrocyte_ENCODE2012, Brain_microvascular_endothelial_cell_ENCODE2012, Cortical_plate_neurons_Won_2016, Dorsolateral_Prefrontal_Cortex_Schmitt2016, GM12878_Rao2014, Germinal_zone_neurons_Won_2016, HUVEC_Rao2014, IMR90_Dixon2012, IMR90_Jin2013, IMR90_Rao2014, K562_Rao2014, KBM7_Rao2014, Lung_Schmitt2016, Pancreas_Schmitt2016, Right_Ventricle_Schmitt2016, Spleen_Schmitt2016, hESC_Dixon2012, h…		TRUE	79106	6.39	Cells_EBV-transformed_lymphocytes	23.5	Muscle_Skeletal	1.82
	rs2009578	1	155207625	GBAP1	ENSG00000160766.10	1	155183616	155197214	2.53174e-18	1.47514e-14	-0.418101	Bladder_Schmitt2016, Brain_astrocyte_ENCODE2012, Brain_microvascular_endothelial_cell_ENCODE2012, Cortical_plate_neurons_Won_2016, GM12878_Rao2014, Germinal_zone_neurons_Won_2016, HMEC_Rao2014, HUVEC_Rao2014, HeLa_Rao2014, Hippocampus_Schmitt2016, IMR90_Dixon2012, IMR90_Jin2013, IMR90_Rao2014, K562_Rao2014, KBM7_Rao2014, Lung_Schmitt2016, Neuronal_progenitor_Dixon2015, Pancreas_Schmitt2016, SK-N-…		TRUE	10411	3.03	Brain_Cerebellum	15.94	Muscle_Skeletal	0.5
	rs2009578	1	155207625	GBA	ENSG00000177628.11	1	155204243	155214490	1.73105e-09	2.56232e-06	-0.17089	Adrenal_Schmitt2016, Bladder_Schmitt2016, Brain_astrocyte_ENCODE2012, Brain_microvascular_endothelial_cell_ENCODE2012, Brain_vascular_pericyte_ENCODE2012, Cortical_plate_neurons_Won_2016, Dorsolateral_Prefrontal_Cortex_Schmitt2016, GM12878_Rao2014, Germinal_zone_neurons_Won_2016, HMEC_Rao2014, HUVEC_Rao2014, HeLa_Rao2014, Hippocampus_Schmitt2016, IMR90_Dixon2012, IMR90_Jin2013, IMR90_Rao2014, K56…		TRUE	0	21.62	Cells_Transformed_fibroblasts	48.97	Muscle_Skeletal	3.31
	rs2009578	1	155207625	FAM189B	ENSG00000160767.16	1	155216996	155225178	3.73163e-05	0.0199586	0.0998721	Adrenal_Schmitt2016, Bladder_Schmitt2016, Brain_astrocyte_ENCODE2012, Brain_microvascular_endothelial_cell_ENCODE2012, Brain_vascular_pericyte_ENCODE2012, Cortical_plate_neurons_Won_2016, Dorsolateral_Prefrontal_Cortex_Schmitt2016, GM12878_Rao2014, Germinal_zone_neurons_Won_2016, HMEC_Rao2014, HUVEC_Rao2014, HeLa_Rao2014, Hippocampus_Schmitt2016, IMR90_Dixon2012, IMR90_Jin2013, IMR90_Rao2014, K56…		TRUE	9371	34.39	Brain_Cerebellum	51.12	Whole_Blood	6.53
	rs2009578	1	155207625	RUSC1-AS1	ENSG00000225855.2	1	155286654	155291478	3.91718e-05	0.0208494	0.137873	Brain_astrocyte_ENCODE2012, Brain_microvascular_endothelial_cell_ENCODE2012, Cortical_plate_neurons_Won_2016, Dorsolateral_Prefrontal_Cortex_Schmitt2016, GM12878_Rao2014, Germinal_zone_neurons_Won_2016, HUVEC_Rao2014, IMR90_Dixon2012, IMR90_Jin2013, IMR90_Rao2014, K562_Rao2014, KBM7_Rao2014, Lung_Schmitt2016, Pancreas_Schmitt2016, Right_Ventricle_Schmitt2016, Spleen_Schmitt2016, hESC_Dixon2012, h…		TRUE	79029	6.39	Cells_EBV-transformed_lymphocytes	23.5	Muscle_Skeletal	1.82
	rs28678003	1	155207732	MUC1	ENSG00000185499.12	1	155158300	155162707	5.21765e-06	0.00359287	-0.35978	Bladder_Schmitt2016, Brain_astrocyte_ENCODE2012, Brain_microvascular_endothelial_cell_ENCODE2012, Cortical_plate_neurons_Won_2016, GM12878_Rao2014, Germinal_zone_neurons_Won_2016, HeLa_Rao2014, Hippocampus_Schmitt2016, IMR90_Dixon2012, IMR90_Jin2013, IMR90_Rao2014, K562_Rao2014, KBM7_Rao2014, SK-N-MC_ENCODE2012, SmallBowel_Schmitt2016, Spleen_Schmitt2016		TRUE	45025	21.64	Stomach	775.5	Muscle_Skeletal	0.83
	rs145066479	1	155207845	YY1AP1	ENSG00000163374.15	1	155629237	155658565	8.96197e-05	0.041288	-0.411745	Brain_microvascular_endothelial_cell_ENCODE2012, Cortical_plate_neurons_Won_2016, GM12878_Rao2014, Germinal_zone_neurons_Won_2016, IMR90_Dixon2012, IMR90_Jin2013		TRUE	421392	51.51	Testis	76.39	Pancreas	11.81
	rs114452199	1	155209078	YY1AP1	ENSG00000163374.15	1	155629237	155658565	8.87787e-05	0.0409952	-0.412032	Brain_microvascular_endothelial_cell_ENCODE2012, Cortical_plate_neurons_Won_2016, GM12878_Rao2014, Germinal_zone_neurons_Won_2016, IMR90_Dixon2012, IMR90_Jin2013, IMR90_Rao2014, NHEK_Rao2014		TRUE	420159	51.51	Testis	76.39	Pancreas	11.81
	rs151028758	1	155210029	YY1AP1	ENSG00000163374.15	1	155629237	155658565	8.96197e-05	0.041288	-0.411745	Brain_astrocyte_ENCODE2012, Cortical_plate_neurons_Won_2016, GM12878_Rao2014, Germinal_zone_neurons_Won_2016, Hippocampus_Schmitt2016, IMR90_Jin2013, IMR90_Rao2014, KBM7_Rao2014, Lung_Schmitt2016, Pancreas_Schmitt2016, Right_Ventricle_Schmitt2016, Spleen_Schmitt2016		TRUE	419208	51.51	Testis	76.39	Pancreas	11.81
	rs1800442	1	155212099	GBAP1	ENSG00000160766.10	1	155183616	155197214	3.69908e-19	2.26337e-15	-0.430135	Cortical_plate_neurons_Won_2016, GM12878_Rao2014, Germinal_zone_neurons_Won_2016, HMEC_Rao2014, HeLa_Rao2014, IMR90_Dixon2012, IMR90_Jin2013, IMR90_Rao2014, K562_Rao2014, KBM7_Rao2014, Pancreas_Schmitt2016, Right_Ventricle_Schmitt2016, SK-N-MC_ENCODE2012, Spinal_cord_astrocyte_ENCODE2012, Spleen_Schmitt2016		TRUE	14885	3.03	Brain_Cerebellum	15.94	Muscle_Skeletal	0.5
	rs1800442	1	155212099	GBA	ENSG00000177628.11	1	155204243	155214490	1.3456e-10	2.37986e-07	-0.182826	Adrenal_Schmitt2016, Bladder_Schmitt2016, Brain_astrocyte_ENCODE2012, Brain_microvascular_endothelial_cell_ENCODE2012, Brain_vascular_pericyte_ENCODE2012, Cortical_plate_neurons_Won_2016, Dorsolateral_Prefrontal_Cortex_Schmitt2016, GM12878_Rao2014, Germinal_zone_neurons_Won_2016, HMEC_Rao2014, HUVEC_Rao2014, HeLa_Rao2014, Hippocampus_Schmitt2016, IMR90_Dixon2012, IMR90_Jin2013, IMR90_Rao2014, K56…		TRUE	0	21.62	Cells_Transformed_fibroblasts	48.97	Muscle_Skeletal	3.31
	rs1800442	1	155212099	FAM189B	ENSG00000160767.16	1	155216996	155225178	9.33656e-06	0.0060356	0.107867	Adrenal_Schmitt2016, Bladder_Schmitt2016, Brain_astrocyte_ENCODE2012, Brain_microvascular_endothelial_cell_ENCODE2012, Brain_vascular_pericyte_ENCODE2012, Cortical_plate_neurons_Won_2016, Dorsolateral_Prefrontal_Cortex_Schmitt2016, GM12878_Rao2014, Germinal_zone_neurons_Won_2016, HUVEC_Rao2014, HeLa_Rao2014, Hippocampus_Schmitt2016, IMR90_Dixon2012, IMR90_Jin2013, IMR90_Rao2014, KBM7_Rao2014, Lun…		TRUE	4897	34.39	Brain_Cerebellum	51.12	Whole_Blood	6.53
	rs1800442	1	155212099	RUSC1-AS1	ENSG00000225855.2	1	155286654	155291478	6.14806e-05	0.0303962	0.135364	Bladder_Schmitt2016, Brain_astrocyte_ENCODE2012, Cortical_plate_neurons_Won_2016, Dorsolateral_Prefrontal_Cortex_Schmitt2016, Germinal_zone_neurons_Won_2016, HMEC_Rao2014, IMR90_Jin2013, Lung_Schmitt2016, Neuronal_progenitor_Dixon2015, Right_Ventricle_Schmitt2016, SK-N-MC_ENCODE2012, Spleen_Schmitt2016, hESC_Dixon2012, hESC_Jin2013		TRUE	74555	6.39	Cells_EBV-transformed_lymphocytes	23.5	Muscle_Skeletal	1.82
	rs3754485	1	155212210	GBAP1	ENSG00000160766.10	1	155183616	155197214	5.04681e-20	3.40061e-16	-0.437672	Cortical_plate_neurons_Won_2016, GM12878_Rao2014, Germinal_zone_neurons_Won_2016, HMEC_Rao2014, HeLa_Rao2014, IMR90_Dixon2012, IMR90_Jin2013, IMR90_Rao2014, K562_Rao2014, KBM7_Rao2014, Pancreas_Schmitt2016, Right_Ventricle_Schmitt2016, SK-N-MC_ENCODE2012, Spinal_cord_astrocyte_ENCODE2012, Spleen_Schmitt2016		TRUE	14996	3.03	Brain_Cerebellum	15.94	Muscle_Skeletal	0.5
	rs3754485	1	155212210	GBA	ENSG00000177628.11	1	155204243	155214490	5.60825e-10	8.99872e-07	-0.176261	Adrenal_Schmitt2016, Bladder_Schmitt2016, Brain_astrocyte_ENCODE2012, Brain_microvascular_endothelial_cell_ENCODE2012, Brain_vascular_pericyte_ENCODE2012, Cortical_plate_neurons_Won_2016, Dorsolateral_Prefrontal_Cortex_Schmitt2016, GM12878_Rao2014, Germinal_zone_neurons_Won_2016, HMEC_Rao2014, HUVEC_Rao2014, HeLa_Rao2014, Hippocampus_Schmitt2016, IMR90_Dixon2012, IMR90_Jin2013, IMR90_Rao2014, K56…		TRUE	0	21.62	Cells_Transformed_fibroblasts	48.97	Muscle_Skeletal	3.31
	rs3754485	1	155212210	FAM189B	ENSG00000160767.16	1	155216996	155225178	4.10096e-07	0.000379456	0.122231	Adrenal_Schmitt2016, Bladder_Schmitt2016, Brain_astrocyte_ENCODE2012, Brain_microvascular_endothelial_cell_ENCODE2012, Brain_vascular_pericyte_ENCODE2012, Cortical_plate_neurons_Won_2016, Dorsolateral_Prefrontal_Cortex_Schmitt2016, GM12878_Rao2014, Germinal_zone_neurons_Won_2016, HUVEC_Rao2014, HeLa_Rao2014, Hippocampus_Schmitt2016, IMR90_Dixon2012, IMR90_Jin2013, IMR90_Rao2014, KBM7_Rao2014, Lun…		TRUE	4786	34.39	Brain_Cerebellum	51.12	Whole_Blood	6.53
	rs1800438	1	155212287	GBAP1	ENSG00000160766.10	1	155183616	155197214	1.39703e-19	8.92081e-16	-0.433287	Cortical_plate_neurons_Won_2016, GM12878_Rao2014, Germinal_zone_neurons_Won_2016, HMEC_Rao2014, HeLa_Rao2014, IMR90_Dixon2012, IMR90_Jin2013, IMR90_Rao2014, K562_Rao2014, Pancreas_Schmitt2016, Right_Ventricle_Schmitt2016, SK-N-MC_ENCODE2012, Spinal_cord_astrocyte_ENCODE2012, Spleen_Schmitt2016		TRUE	15073	3.03	Brain_Cerebellum	15.94	Muscle_Skeletal	0.5
	rs1800438	1	155212287	GBA	ENSG00000177628.11	1	155204243	155214490	2.67347e-10	4.46248e-07	-0.179448	Adrenal_Schmitt2016, Bladder_Schmitt2016, Brain_astrocyte_ENCODE2012, Brain_microvascular_endothelial_cell_ENCODE2012, Brain_vascular_pericyte_ENCODE2012, Cortical_plate_neurons_Won_2016, Dorsolateral_Prefrontal_Cortex_Schmitt2016, GM12878_Rao2014, Germinal_zone_neurons_Won_2016, HMEC_Rao2014, HUVEC_Rao2014, HeLa_Rao2014, Hippocampus_Schmitt2016, IMR90_Dixon2012, IMR90_Jin2013, IMR90_Rao2014, K56…		TRUE	0	21.62	Cells_Transformed_fibroblasts	48.97	Muscle_Skeletal	3.31
	rs1800438	1	155212287	FAM189B	ENSG00000160767.16	1	155216996	155225178	3.1392e-05	0.0172997	0.101186	Adrenal_Schmitt2016, Bladder_Schmitt2016, Brain_astrocyte_ENCODE2012, Brain_microvascular_endothelial_cell_ENCODE2012, Brain_vascular_pericyte_ENCODE2012, Cortical_plate_neurons_Won_2016, Dorsolateral_Prefrontal_Cortex_Schmitt2016, GM12878_Rao2014, Germinal_zone_neurons_Won_2016, HMEC_Rao2014, HUVEC_Rao2014, HeLa_Rao2014, Hippocampus_Schmitt2016, IMR90_Dixon2012, IMR90_Jin2013, IMR90_Rao2014, K56…		TRUE	4709	34.39	Brain_Cerebellum	51.12	Whole_Blood	6.53
	rs1800438	1	155212287	RUSC1-AS1	ENSG00000225855.2	1	155286654	155291478	2.98397e-05	0.0165397	0.140436	Bladder_Schmitt2016, Brain_astrocyte_ENCODE2012, Cortical_plate_neurons_Won_2016, Dorsolateral_Prefrontal_Cortex_Schmitt2016, GM12878_Rao2014, Germinal_zone_neurons_Won_2016, IMR90_Jin2013, K562_Rao2014, Lung_Schmitt2016, Neuronal_progenitor_Dixon2015, Right_Ventricle_Schmitt2016, SK-N-MC_ENCODE2012, Spleen_Schmitt2016, hESC_Dixon2012, hESC_Jin2013		TRUE	74367	6.39	Cells_EBV-transformed_lymphocytes	23.5	Muscle_Skeletal	1.82
	rs11264345	1	155213123	GBAP1	ENSG00000160766.10	1	155183616	155197214	1.32371e-19	8.47726e-16	-0.433205	Cortical_plate_neurons_Won_2016, GM12878_Rao2014, Germinal_zone_neurons_Won_2016, HMEC_Rao2014, HUVEC_Rao2014, HeLa_Rao2014, IMR90_Dixon2012, IMR90_Jin2013, IMR90_Rao2014, K562_Rao2014, KBM7_Rao2014, NHEK_Rao2014, Pancreas_Schmitt2016, Right_Ventricle_Schmitt2016, SK-N-MC_ENCODE2012, Spinal_cord_astrocyte_ENCODE2012, Spleen_Schmitt2016		TRUE	15909	3.03	Brain_Cerebellum	15.94	Muscle_Skeletal	0.5
	rs11264345	1	155213123	GBA	ENSG00000177628.11	1	155204243	155214490	2.59341e-10	4.34536e-07	-0.179437	Adrenal_Schmitt2016, Bladder_Schmitt2016, Brain_astrocyte_ENCODE2012, Brain_microvascular_endothelial_cell_ENCODE2012, Brain_vascular_pericyte_ENCODE2012, Cortical_plate_neurons_Won_2016, Dorsolateral_Prefrontal_Cortex_Schmitt2016, GM12878_Rao2014, Germinal_zone_neurons_Won_2016, HMEC_Rao2014, HUVEC_Rao2014, HeLa_Rao2014, Hippocampus_Schmitt2016, IMR90_Dixon2012, IMR90_Jin2013, IMR90_Rao2014, K56…		TRUE	0	21.62	Cells_Transformed_fibroblasts	48.97	Muscle_Skeletal	3.31
	rs11264345	1	155213123	FAM189B	ENSG00000160767.16	1	155216996	155225178	3.30115e-05	0.0180428	0.100837	Adrenal_Schmitt2016, Bladder_Schmitt2016, Brain_astrocyte_ENCODE2012, Brain_microvascular_endothelial_cell_ENCODE2012, Brain_vascular_pericyte_ENCODE2012, Cortical_plate_neurons_Won_2016, Dorsolateral_Prefrontal_Cortex_Schmitt2016, GM12878_Rao2014, Germinal_zone_neurons_Won_2016, HMEC_Rao2014, HUVEC_Rao2014, HeLa_Rao2014, Hippocampus_Schmitt2016, IMR90_Dixon2012, IMR90_Jin2013, IMR90_Rao2014, K56…		TRUE	3873	34.39	Brain_Cerebellum	51.12	Whole_Blood	6.53
	rs11264345	1	155213123	RUSC1-AS1	ENSG00000225855.2	1	155286654	155291478	3.29577e-05	0.0180269	0.139587	Bladder_Schmitt2016, Brain_astrocyte_ENCODE2012, Cortical_plate_neurons_Won_2016, Dorsolateral_Prefrontal_Cortex_Schmitt2016, GM12878_Rao2014, Germinal_zone_neurons_Won_2016, HMEC_Rao2014, HUVEC_Rao2014, HeLa_Rao2014, IMR90_Jin2013, IMR90_Rao2014, K562_Rao2014, KBM7_Rao2014, Lung_Schmitt2016, NHEK_Rao2014, Neuronal_progenitor_Dixon2015, Right_Ventricle_Schmitt2016, SK-N-MC_ENCODE2012, Spleen_Schm…		TRUE	73531	6.39	Cells_EBV-transformed_lymphocytes	23.5	Muscle_Skeletal	1.82
	rs10908459	1	155214065	GBAP1	ENSG00000160766.10	1	155183616	155197214	3.19827e-16	1.38842e-12	-0.399221	Cortical_plate_neurons_Won_2016, GM12878_Rao2014, Germinal_zone_neurons_Won_2016, HMEC_Rao2014, HUVEC_Rao2014, HeLa_Rao2014, IMR90_Dixon2012, IMR90_Jin2013, IMR90_Rao2014, K562_Rao2014, NHEK_Rao2014, Pancreas_Schmitt2016, Right_Ventricle_Schmitt2016, SK-N-MC_ENCODE2012, Spinal_cord_astrocyte_ENCODE2012, Spleen_Schmitt2016		TRUE	16851	3.03	Brain_Cerebellum	15.94	Muscle_Skeletal	0.5
	rs10908459	1	155214065	GBA	ENSG00000177628.11	1	155204243	155214490	4.43438e-10	7.2314e-07	-0.179087	Adrenal_Schmitt2016, Bladder_Schmitt2016, Brain_astrocyte_ENCODE2012, Brain_microvascular_endothelial_cell_ENCODE2012, Brain_vascular_pericyte_ENCODE2012, Cortical_plate_neurons_Won_2016, Dorsolateral_Prefrontal_Cortex_Schmitt2016, GM12878_Rao2014, Germinal_zone_neurons_Won_2016, HMEC_Rao2014, HUVEC_Rao2014, HeLa_Rao2014, Hippocampus_Schmitt2016, IMR90_Dixon2012, IMR90_Jin2013, IMR90_Rao2014, K56…		TRUE	0	21.62	Cells_Transformed_fibroblasts	48.97	Muscle_Skeletal	3.31
	rs10908459	1	155214065	FAM189B	ENSG00000160767.16	1	155216996	155225178	1.69672e-06	0.00133395	0.116976	Adrenal_Schmitt2016, Bladder_Schmitt2016, Brain_astrocyte_ENCODE2012, Brain_microvascular_endothelial_cell_ENCODE2012, Brain_vascular_pericyte_ENCODE2012, Cortical_plate_neurons_Won_2016, Dorsolateral_Prefrontal_Cortex_Schmitt2016, GM12878_Rao2014, Germinal_zone_neurons_Won_2016, HMEC_Rao2014, HUVEC_Rao2014, HeLa_Rao2014, Hippocampus_Schmitt2016, IMR90_Dixon2012, IMR90_Jin2013, IMR90_Rao2014, K56…		TRUE	2931	34.39	Brain_Cerebellum	51.12	Whole_Blood	6.53
	rs12034326	1	155214472	GBAP1	ENSG00000160766.10	1	155183616	155197214	6.20795e-16	2.52062e-12	-0.394189	Cortical_plate_neurons_Won_2016, GM12878_Rao2014, Germinal_zone_neurons_Won_2016, HMEC_Rao2014, HUVEC_Rao2014, HeLa_Rao2014, IMR90_Dixon2012, IMR90_Jin2013, IMR90_Rao2014, K562_Rao2014, KBM7_Rao2014, NHEK_Rao2014, Pancreas_Schmitt2016, Right_Ventricle_Schmitt2016, SK-N-MC_ENCODE2012, Spinal_cord_astrocyte_ENCODE2012, Spleen_Schmitt2016		TRUE	17258	3.03	Brain_Cerebellum	15.94	Muscle_Skeletal	0.5
	rs12034326	1	155214472	GBA	ENSG00000177628.11	1	155204243	155214490	1.00005e-09	1.55247e-06	-0.17495	Adrenal_Schmitt2016, Bladder_Schmitt2016, Brain_astrocyte_ENCODE2012, Brain_microvascular_endothelial_cell_ENCODE2012, Brain_vascular_pericyte_ENCODE2012, Cortical_plate_neurons_Won_2016, Dorsolateral_Prefrontal_Cortex_Schmitt2016, GM12878_Rao2014, Germinal_zone_neurons_Won_2016, HMEC_Rao2014, HUVEC_Rao2014, HeLa_Rao2014, Hippocampus_Schmitt2016, IMR90_Dixon2012, IMR90_Jin2013, IMR90_Rao2014, K56…		TRUE	0	21.62	Cells_Transformed_fibroblasts	48.97	Muscle_Skeletal	3.31
	rs12034326	1	155214472	FAM189B	ENSG00000160767.16	1	155216996	155225178	2.85888e-06	0.002101	0.114047	Adrenal_Schmitt2016, Bladder_Schmitt2016, Brain_astrocyte_ENCODE2012, Brain_microvascular_endothelial_cell_ENCODE2012, Brain_vascular_pericyte_ENCODE2012, Cortical_plate_neurons_Won_2016, Dorsolateral_Prefrontal_Cortex_Schmitt2016, GM12878_Rao2014, Germinal_zone_neurons_Won_2016, HMEC_Rao2014, HUVEC_Rao2014, HeLa_Rao2014, Hippocampus_Schmitt2016, IMR90_Dixon2012, IMR90_Jin2013, IMR90_Rao2014, K56…		TRUE	2524	34.39	Brain_Cerebellum	51.12	Whole_Blood	6.53
	rs150268162	1	155215476	YY1AP1	ENSG00000163374.15	1	155629237	155658565	8.96197e-05	0.041288	-0.411745	Brain_astrocyte_ENCODE2012, Cortical_plate_neurons_Won_2016, GM12878_Rao2014, Germinal_zone_neurons_Won_2016, HeLa_Rao2014, Hippocampus_Schmitt2016, IMR90_Jin2013, IMR90_Rao2014, K562_Rao2014, KBM7_Rao2014, Lung_Schmitt2016, Pancreas_Schmitt2016, Right_Ventricle_Schmitt2016, Spleen_Schmitt2016		TRUE	413761	51.51	Testis	76.39	Pancreas	11.81
	rs2075568	1	155218167	PLEKHO1	ENSG00000023902.9	1	150121373	150136916	1.91805e-05	0.0112503	0.127712	Cortical_plate_neurons_Won_2016, Germinal_zone_neurons_Won_2016, HeLa_Rao2014, Ovary_Schmitt2016		FALSE	5081251	113	Colon_Sigmoid	227.6	Pancreas	1.78
	rs2075568	1	155218167	GBAP1	ENSG00000160766.10	1	155183616	155197214	6.84785e-14	2.03824e-10	-0.398885	Cortical_plate_neurons_Won_2016, GM12878_Rao2014, Germinal_zone_neurons_Won_2016, HMEC_Rao2014, HUVEC_Rao2014, HeLa_Rao2014, IMR90_Dixon2012, IMR90_Jin2013, IMR90_Rao2014, K562_Rao2014, KBM7_Rao2014, NHEK_Rao2014, Pancreas_Schmitt2016, Right_Ventricle_Schmitt2016, SK-N-MC_ENCODE2012, Spinal_cord_astrocyte_ENCODE2012, Spleen_Schmitt2016		TRUE	20953	3.03	Brain_Cerebellum	15.94	Muscle_Skeletal	0.5
	rs2075568	1	155218167	GBA	ENSG00000177628.11	1	155204243	155214490	3.98869e-09	5.53835e-06	-0.183148	Adrenal_Schmitt2016, Bladder_Schmitt2016, Brain_astrocyte_ENCODE2012, Brain_microvascular_endothelial_cell_ENCODE2012, Brain_vascular_pericyte_ENCODE2012, Cortical_plate_neurons_Won_2016, Dorsolateral_Prefrontal_Cortex_Schmitt2016, GM12878_Rao2014, Germinal_zone_neurons_Won_2016, HMEC_Rao2014, HUVEC_Rao2014, HeLa_Rao2014, Hippocampus_Schmitt2016, IMR90_Dixon2012, IMR90_Jin2013, IMR90_Rao2014, K56…		TRUE	3677	21.62	Cells_Transformed_fibroblasts	48.97	Muscle_Skeletal	3.31
	rs2075568	1	155218167	FAM189B	ENSG00000160767.16	1	155216996	155225178	3.37892e-12	7.61255e-09	0.180253	Adrenal_Schmitt2016, Bladder_Schmitt2016, Brain_astrocyte_ENCODE2012, Brain_microvascular_endothelial_cell_ENCODE2012, Brain_vascular_pericyte_ENCODE2012, Cortical_plate_neurons_Won_2016, Dorsolateral_Prefrontal_Cortex_Schmitt2016, GM12878_Rao2014, Germinal_zone_neurons_Won_2016, HMEC_Rao2014, HUVEC_Rao2014, HeLa_Rao2014, Hippocampus_Schmitt2016, IMR90_Dixon2012, IMR90_Jin2013, IMR90_Rao2014, K56…		TRUE	0	34.39	Brain_Cerebellum	51.12	Whole_Blood	6.53
	rs2075568	1	155218167	HCN3	ENSG00000143630.5	1	155247502	155259629	3.57785e-05	0.0192503	-0.154347	Brain_astrocyte_ENCODE2012, Cortical_plate_neurons_Won_2016, GM12878_Rao2014, Germinal_zone_neurons_Won_2016, HUVEC_Rao2014, HeLa_Rao2014, IMR90_Jin2013, IMR90_Rao2014, K562_Rao2014, KBM7_Rao2014, NHEK_Rao2014, Neuronal_progenitor_Dixon2015, Ovary_Schmitt2016, Psoas_Schmitt2016, SK-N-MC_ENCODE2012, Spleen_Schmitt2016, hESC_Dixon2012, hESC_Jin2013		TRUE	29335	3.56	Brain_Cerebellum	55.25	Whole_Blood	0.51
	rs734073	1	155218364	GBAP1	ENSG00000160766.10	1	155183616	155197214	2.03514e-10	3.49527e-07	-0.363162	Cortical_plate_neurons_Won_2016, GM12878_Rao2014, Germinal_zone_neurons_Won_2016, HMEC_Rao2014, HUVEC_Rao2014, HeLa_Rao2014, IMR90_Dixon2012, IMR90_Jin2013, IMR90_Rao2014, K562_Rao2014, KBM7_Rao2014, NHEK_Rao2014, Pancreas_Schmitt2016, Right_Ventricle_Schmitt2016, SK-N-MC_ENCODE2012, Spinal_cord_astrocyte_ENCODE2012, Spleen_Schmitt2016		TRUE	21150	3.03	Brain_Cerebellum	15.94	Muscle_Skeletal	0.5
	rs734073	1	155218364	GBA	ENSG00000177628.11	1	155204243	155214490	2.23604e-07	0.000220357	-0.171841	Adrenal_Schmitt2016, Bladder_Schmitt2016, Brain_astrocyte_ENCODE2012, Brain_microvascular_endothelial_cell_ENCODE2012, Brain_vascular_pericyte_ENCODE2012, Cortical_plate_neurons_Won_2016, Dorsolateral_Prefrontal_Cortex_Schmitt2016, GM12878_Rao2014, Germinal_zone_neurons_Won_2016, HMEC_Rao2014, HUVEC_Rao2014, HeLa_Rao2014, Hippocampus_Schmitt2016, IMR90_Dixon2012, IMR90_Jin2013, IMR90_Rao2014, K56…		TRUE	3874	21.62	Cells_Transformed_fibroblasts	48.97	Muscle_Skeletal	3.31
	rs734073	1	155218364	FAM189B	ENSG00000160767.16	1	155216996	155225178	1.39914e-09	2.1094e-06	0.167689	Adrenal_Schmitt2016, Bladder_Schmitt2016, Brain_astrocyte_ENCODE2012, Brain_microvascular_endothelial_cell_ENCODE2012, Brain_vascular_pericyte_ENCODE2012, Cortical_plate_neurons_Won_2016, Dorsolateral_Prefrontal_Cortex_Schmitt2016, GM12878_Rao2014, Germinal_zone_neurons_Won_2016, HMEC_Rao2014, HUVEC_Rao2014, HeLa_Rao2014, Hippocampus_Schmitt2016, IMR90_Dixon2012, IMR90_Jin2013, IMR90_Rao2014, K56…		TRUE	0	34.39	Brain_Cerebellum	51.12	Whole_Blood	6.53
	rs734074	1	155218445	PLEKHO1	ENSG00000023902.9	1	150121373	150136916	1.91805e-05	0.0112503	0.127712	Cortical_plate_neurons_Won_2016, Germinal_zone_neurons_Won_2016, HeLa_Rao2014, Ovary_Schmitt2016		FALSE	5081529	113	Colon_Sigmoid	227.6	Pancreas	1.78
	rs734074	1	155218445	GBAP1	ENSG00000160766.10	1	155183616	155197214	6.84785e-14	2.03824e-10	-0.398885	Cortical_plate_neurons_Won_2016, GM12878_Rao2014, Germinal_zone_neurons_Won_2016, HMEC_Rao2014, HUVEC_Rao2014, HeLa_Rao2014, IMR90_Dixon2012, IMR90_Jin2013, IMR90_Rao2014, K562_Rao2014, KBM7_Rao2014, NHEK_Rao2014, Pancreas_Schmitt2016, Right_Ventricle_Schmitt2016, SK-N-MC_ENCODE2012, Spinal_cord_astrocyte_ENCODE2012, Spleen_Schmitt2016		TRUE	21231	3.03	Brain_Cerebellum	15.94	Muscle_Skeletal	0.5
	rs734074	1	155218445	GBA	ENSG00000177628.11	1	155204243	155214490	3.98869e-09	5.53835e-06	-0.183148	Adrenal_Schmitt2016, Bladder_Schmitt2016, Brain_astrocyte_ENCODE2012, Brain_microvascular_endothelial_cell_ENCODE2012, Brain_vascular_pericyte_ENCODE2012, Cortical_plate_neurons_Won_2016, Dorsolateral_Prefrontal_Cortex_Schmitt2016, GM12878_Rao2014, Germinal_zone_neurons_Won_2016, HMEC_Rao2014, HUVEC_Rao2014, HeLa_Rao2014, Hippocampus_Schmitt2016, IMR90_Dixon2012, IMR90_Jin2013, IMR90_Rao2014, K56…		TRUE	3955	21.62	Cells_Transformed_fibroblasts	48.97	Muscle_Skeletal	3.31
	rs734074	1	155218445	FAM189B	ENSG00000160767.16	1	155216996	155225178	3.37892e-12	7.61255e-09	0.180253	Adrenal_Schmitt2016, Bladder_Schmitt2016, Brain_astrocyte_ENCODE2012, Brain_microvascular_endothelial_cell_ENCODE2012, Brain_vascular_pericyte_ENCODE2012, Cortical_plate_neurons_Won_2016, Dorsolateral_Prefrontal_Cortex_Schmitt2016, GM12878_Rao2014, Germinal_zone_neurons_Won_2016, HMEC_Rao2014, HUVEC_Rao2014, HeLa_Rao2014, Hippocampus_Schmitt2016, IMR90_Dixon2012, IMR90_Jin2013, IMR90_Rao2014, K56…		TRUE	0	34.39	Brain_Cerebellum	51.12	Whole_Blood	6.53
	rs734074	1	155218445	HCN3	ENSG00000143630.5	1	155247502	155259629	3.57785e-05	0.0192503	-0.154347	Brain_astrocyte_ENCODE2012, Cortical_plate_neurons_Won_2016, GM12878_Rao2014, Germinal_zone_neurons_Won_2016, HUVEC_Rao2014, HeLa_Rao2014, IMR90_Jin2013, IMR90_Rao2014, K562_Rao2014, KBM7_Rao2014, NHEK_Rao2014, Neuronal_progenitor_Dixon2015, Ovary_Schmitt2016, Psoas_Schmitt2016, SK-N-MC_ENCODE2012, Spleen_Schmitt2016, hESC_Dixon2012, hESC_Jin2013		TRUE	29057	3.56	Brain_Cerebellum	55.25	Whole_Blood	0.51
	rs1807042	1	155218677	PLEKHO1	ENSG00000023902.9	1	150121373	150136916	1.7456e-05	0.0103746	0.128459	Cortical_plate_neurons_Won_2016, Germinal_zone_neurons_Won_2016, Ovary_Schmitt2016		FALSE	5081761	113	Colon_Sigmoid	227.6	Pancreas	1.78
	rs1807042	1	155218677	GBAP1	ENSG00000160766.10	1	155183616	155197214	8.06208e-14	2.37392e-10	-0.398271	Cortical_plate_neurons_Won_2016, GM12878_Rao2014, Germinal_zone_neurons_Won_2016, HeLa_Rao2014, IMR90_Dixon2012, IMR90_Jin2013, Pancreas_Schmitt2016, Right_Ventricle_Schmitt2016, SK-N-MC_ENCODE2012, Spinal_cord_astrocyte_ENCODE2012, Spleen_Schmitt2016		TRUE	21463	3.03	Brain_Cerebellum	15.94	Muscle_Skeletal	0.5
	rs1807042	1	155218677	GBA	ENSG00000177628.11	1	155204243	155214490	3.10022e-09	4.4221e-06	-0.184571	Adrenal_Schmitt2016, Bladder_Schmitt2016, Brain_astrocyte_ENCODE2012, Brain_microvascular_endothelial_cell_ENCODE2012, Brain_vascular_pericyte_ENCODE2012, Cortical_plate_neurons_Won_2016, Dorsolateral_Prefrontal_Cortex_Schmitt2016, GM12878_Rao2014, Germinal_zone_neurons_Won_2016, HeLa_Rao2014, Hippocampus_Schmitt2016, IMR90_Dixon2012, IMR90_Jin2013, IMR90_Rao2014, Lung_Schmitt2016, Neuronal_proge…		TRUE	4187	21.62	Cells_Transformed_fibroblasts	48.97	Muscle_Skeletal	3.31
	rs1807042	1	155218677	FAM189B	ENSG00000160767.16	1	155216996	155225178	3.7153e-12	8.3362e-09	0.180127	Adrenal_Schmitt2016, Bladder_Schmitt2016, Brain_astrocyte_ENCODE2012, Brain_microvascular_endothelial_cell_ENCODE2012, Brain_vascular_pericyte_ENCODE2012, Cortical_plate_neurons_Won_2016, Dorsolateral_Prefrontal_Cortex_Schmitt2016, GM12878_Rao2014, Germinal_zone_neurons_Won_2016, HMEC_Rao2014, HUVEC_Rao2014, HeLa_Rao2014, Hippocampus_Schmitt2016, IMR90_Dixon2012, IMR90_Jin2013, IMR90_Rao2014, K56…		TRUE	0	34.39	Brain_Cerebellum	51.12	Whole_Blood	6.53
	rs1807042	1	155218677	HCN3	ENSG00000143630.5	1	155247502	155259629	4.26804e-05	0.0224128	-0.153032	Brain_astrocyte_ENCODE2012, Cortical_plate_neurons_Won_2016, GM12878_Rao2014, Germinal_zone_neurons_Won_2016, HeLa_Rao2014, IMR90_Jin2013, K562_Rao2014, Neuronal_progenitor_Dixon2015, Ovary_Schmitt2016, Psoas_Schmitt2016, SK-N-MC_ENCODE2012, Spleen_Schmitt2016, hESC_Dixon2012, hESC_Jin2013		TRUE	28825	3.56	Brain_Cerebellum	55.25	Whole_Blood	0.51
	rs1546818	1	155219206	PLEKHO1	ENSG00000023902.9	1	150121373	150136916	1.91805e-05	0.0112503	0.127712	Cortical_plate_neurons_Won_2016, GM12878_Rao2014, Germinal_zone_neurons_Won_2016, Ovary_Schmitt2016		FALSE	5082290	113	Colon_Sigmoid	227.6	Pancreas	1.78
	rs1546818	1	155219206	GBAP1	ENSG00000160766.10	1	155183616	155197214	6.84785e-14	2.03824e-10	-0.398885	Cortical_plate_neurons_Won_2016, GM12878_Rao2014, Germinal_zone_neurons_Won_2016, HMEC_Rao2014, HeLa_Rao2014, IMR90_Dixon2012, IMR90_Jin2013, IMR90_Rao2014, K562_Rao2014, KBM7_Rao2014, NHEK_Rao2014, Pancreas_Schmitt2016, Right_Ventricle_Schmitt2016, SK-N-MC_ENCODE2012, Spinal_cord_astrocyte_ENCODE2012, Spleen_Schmitt2016		TRUE	21992	3.03	Brain_Cerebellum	15.94	Muscle_Skeletal	0.5
	rs1546818	1	155219206	GBA	ENSG00000177628.11	1	155204243	155214490	3.98869e-09	5.53835e-06	-0.183148	Adrenal_Schmitt2016, Bladder_Schmitt2016, Brain_astrocyte_ENCODE2012, Brain_microvascular_endothelial_cell_ENCODE2012, Brain_vascular_pericyte_ENCODE2012, Cortical_plate_neurons_Won_2016, Dorsolateral_Prefrontal_Cortex_Schmitt2016, GM12878_Rao2014, Germinal_zone_neurons_Won_2016, HMEC_Rao2014, HUVEC_Rao2014, HeLa_Rao2014, Hippocampus_Schmitt2016, IMR90_Dixon2012, IMR90_Jin2013, IMR90_Rao2014, K56…		TRUE	4716	21.62	Cells_Transformed_fibroblasts	48.97	Muscle_Skeletal	3.31
	rs1546818	1	155219206	FAM189B	ENSG00000160767.16	1	155216996	155225178	3.37892e-12	7.61255e-09	0.180253	Adrenal_Schmitt2016, Bladder_Schmitt2016, Brain_astrocyte_ENCODE2012, Brain_microvascular_endothelial_cell_ENCODE2012, Brain_vascular_pericyte_ENCODE2012, Cortical_plate_neurons_Won_2016, Dorsolateral_Prefrontal_Cortex_Schmitt2016, GM12878_Rao2014, Germinal_zone_neurons_Won_2016, HMEC_Rao2014, HUVEC_Rao2014, HeLa_Rao2014, Hippocampus_Schmitt2016, IMR90_Dixon2012, IMR90_Jin2013, IMR90_Rao2014, K56…		TRUE	0	34.39	Brain_Cerebellum	51.12	Whole_Blood	6.53
	rs1546818	1	155219206	HCN3	ENSG00000143630.5	1	155247502	155259629	3.57785e-05	0.0192503	-0.154347	Brain_astrocyte_ENCODE2012, Cortical_plate_neurons_Won_2016, GM12878_Rao2014, Germinal_zone_neurons_Won_2016, HeLa_Rao2014, IMR90_Jin2013, IMR90_Rao2014, K562_Rao2014, Neuronal_progenitor_Dixon2015, Ovary_Schmitt2016, Psoas_Schmitt2016, SK-N-MC_ENCODE2012, Spleen_Schmitt2016, hESC_Dixon2012, hESC_Jin2013		TRUE	28296	3.56	Brain_Cerebellum	55.25	Whole_Blood	0.51
	rs2361536	1	155219624	PLEKHO1	ENSG00000023902.9	1	150121373	150136916	7.09849e-05	0.0341722	0.119975	IMR90_Dixon2012, IMR90_Jin2013		FALSE	5082708	113	Colon_Sigmoid	227.6	Pancreas	1.78
	rs2361536	1	155219624	GBAP1	ENSG00000160766.10	1	155183616	155197214	6.53817e-13	1.63019e-09	-0.387438	Brain_astrocyte_ENCODE2012, Cortical_plate_neurons_Won_2016, GM12878_Rao2014, Germinal_zone_neurons_Won_2016, HUVEC_Rao2014, HeLa_Rao2014, Hippocampus_Schmitt2016, IMR90_Dixon2012, IMR90_Jin2013, IMR90_Rao2014, KBM7_Rao2014, NHEK_Rao2014, Right_Ventricle_Schmitt2016, Spleen_Schmitt2016, hESC_Dixon2012, hESC_Jin2013		TRUE	22410	3.03	Brain_Cerebellum	15.94	Muscle_Skeletal	0.5
	rs2361536	1	155219624	GBA	ENSG00000177628.11	1	155204243	155214490	2.96073e-08	3.55195e-05	-0.174561	Adrenal_Schmitt2016, Bladder_Schmitt2016, Brain_astrocyte_ENCODE2012, Brain_microvascular_endothelial_cell_ENCODE2012, Cortical_plate_neurons_Won_2016, Dorsolateral_Prefrontal_Cortex_Schmitt2016, GM12878_Rao2014, Germinal_zone_neurons_Won_2016, HMEC_Rao2014, HUVEC_Rao2014, HeLa_Rao2014, Hippocampus_Schmitt2016, IMR90_Dixon2012, IMR90_Jin2013, IMR90_Rao2014, K562_Rao2014, KBM7_Rao2014, Lung_Schmit…		TRUE	5134	21.62	Cells_Transformed_fibroblasts	48.97	Muscle_Skeletal	3.31
	rs2361536	1	155219624	FAM189B	ENSG00000160767.16	1	155216996	155225178	1.62043e-12	3.79072e-09	0.184305	Adrenal_Schmitt2016, Bladder_Schmitt2016, Brain_astrocyte_ENCODE2012, Brain_microvascular_endothelial_cell_ENCODE2012, Brain_vascular_pericyte_ENCODE2012, Cortical_plate_neurons_Won_2016, Dorsolateral_Prefrontal_Cortex_Schmitt2016, GM12878_Rao2014, Germinal_zone_neurons_Won_2016, HMEC_Rao2014, HUVEC_Rao2014, HeLa_Rao2014, Hippocampus_Schmitt2016, IMR90_Dixon2012, IMR90_Jin2013, IMR90_Rao2014, K56…		TRUE	0	34.39	Brain_Cerebellum	51.12	Whole_Blood	6.53
	rs2361536	1	155219624	HCN3	ENSG00000143630.5	1	155247502	155259629	5.72594e-05	0.0286444	-0.151677	Bladder_Schmitt2016, Brain_astrocyte_ENCODE2012, Brain_microvascular_endothelial_cell_ENCODE2012, Cortical_plate_neurons_Won_2016, Dorsolateral_Prefrontal_Cortex_Schmitt2016, GM12878_Rao2014, Germinal_zone_neurons_Won_2016, HeLa_Rao2014, Hippocampus_Schmitt2016, IMR90_Dixon2012, IMR90_Jin2013, IMR90_Rao2014, K562_Rao2014, Lung_Schmitt2016, Right_Ventricle_Schmitt2016, SK-N-MC_ENCODE2012, SmallBow…		TRUE	27878	3.56	Brain_Cerebellum	55.25	Whole_Blood	0.51
	rs741756	1	155219867	PLEKHO1	ENSG00000023902.9	1	150121373	150136916	1.71045e-05	0.0101822	0.12877	GM12878_Rao2014, IMR90_Dixon2012, IMR90_Jin2013, K562_Rao2014		FALSE	5082951	113	Colon_Sigmoid	227.6	Pancreas	1.78
	rs741756	1	155219867	GBAP1	ENSG00000160766.10	1	155183616	155197214	2.44702e-14	7.88152e-11	-0.406401	Brain_astrocyte_ENCODE2012, Cortical_plate_neurons_Won_2016, GM12878_Rao2014, Germinal_zone_neurons_Won_2016, HMEC_Rao2014, HUVEC_Rao2014, HeLa_Rao2014, Hippocampus_Schmitt2016, IMR90_Dixon2012, IMR90_Jin2013, IMR90_Rao2014, K562_Rao2014, KBM7_Rao2014, NHEK_Rao2014, Right_Ventricle_Schmitt2016, Spleen_Schmitt2016, hESC_Dixon2012, hESC_Jin2013		TRUE	22653	3.03	Brain_Cerebellum	15.94	Muscle_Skeletal	0.5
	rs741756	1	155219867	GBA	ENSG00000177628.11	1	155204243	155214490	3.52315e-09	4.97369e-06	-0.184208	Adrenal_Schmitt2016, Bladder_Schmitt2016, Brain_astrocyte_ENCODE2012, Brain_microvascular_endothelial_cell_ENCODE2012, Cortical_plate_neurons_Won_2016, Dorsolateral_Prefrontal_Cortex_Schmitt2016, GM12878_Rao2014, Germinal_zone_neurons_Won_2016, HMEC_Rao2014, HUVEC_Rao2014, HeLa_Rao2014, Hippocampus_Schmitt2016, IMR90_Dixon2012, IMR90_Jin2013, IMR90_Rao2014, K562_Rao2014, KBM7_Rao2014, Lung_Schmit…		TRUE	5377	21.62	Cells_Transformed_fibroblasts	48.97	Muscle_Skeletal	3.31
	rs741756	1	155219867	FAM189B	ENSG00000160767.16	1	155216996	155225178	4.15399e-12	9.26374e-09	0.179999	Adrenal_Schmitt2016, Bladder_Schmitt2016, Brain_astrocyte_ENCODE2012, Brain_microvascular_endothelial_cell_ENCODE2012, Brain_vascular_pericyte_ENCODE2012, Cortical_plate_neurons_Won_2016, Dorsolateral_Prefrontal_Cortex_Schmitt2016, GM12878_Rao2014, Germinal_zone_neurons_Won_2016, HMEC_Rao2014, HUVEC_Rao2014, HeLa_Rao2014, Hippocampus_Schmitt2016, IMR90_Dixon2012, IMR90_Jin2013, IMR90_Rao2014, K56…		TRUE	0	34.39	Brain_Cerebellum	51.12	Whole_Blood	6.53
	rs741756	1	155219867	HCN3	ENSG00000143630.5	1	155247502	155259629	3.08609e-05	0.0170284	-0.155963	Bladder_Schmitt2016, Brain_astrocyte_ENCODE2012, Brain_microvascular_endothelial_cell_ENCODE2012, Cortical_plate_neurons_Won_2016, Dorsolateral_Prefrontal_Cortex_Schmitt2016, GM12878_Rao2014, Germinal_zone_neurons_Won_2016, HMEC_Rao2014, HUVEC_Rao2014, HeLa_Rao2014, Hippocampus_Schmitt2016, IMR90_Dixon2012, IMR90_Jin2013, IMR90_Rao2014, K562_Rao2014, KBM7_Rao2014, Lung_Schmitt2016, NHEK_Rao2014, …		TRUE	27635	3.56	Brain_Cerebellum	55.25	Whole_Blood	0.51
	rs2072647	1	155221836	PLEKHO1	ENSG00000023902.9	1	150121373	150136916	3.56194e-05	0.019196	0.12437	IMR90_Dixon2012, IMR90_Jin2013		FALSE	5084920	113	Colon_Sigmoid	227.6	Pancreas	1.78
	rs2072647	1	155221836	GBAP1	ENSG00000160766.10	1	155183616	155197214	3.89358e-14	1.21564e-10	-0.404848	Brain_astrocyte_ENCODE2012, Cortical_plate_neurons_Won_2016, GM12878_Rao2014, Germinal_zone_neurons_Won_2016, HUVEC_Rao2014, HeLa_Rao2014, Hippocampus_Schmitt2016, IMR90_Dixon2012, IMR90_Jin2013, IMR90_Rao2014, K562_Rao2014, NHEK_Rao2014, Right_Ventricle_Schmitt2016, Spleen_Schmitt2016, hESC_Dixon2012, hESC_Jin2013		TRUE	24622	3.03	Brain_Cerebellum	15.94	Muscle_Skeletal	0.5
	rs2072647	1	155221836	GBA	ENSG00000177628.11	1	155204243	155214490	1.05506e-08	1.35372e-05	-0.179384	Adrenal_Schmitt2016, Bladder_Schmitt2016, Brain_astrocyte_ENCODE2012, Brain_microvascular_endothelial_cell_ENCODE2012, Cortical_plate_neurons_Won_2016, Dorsolateral_Prefrontal_Cortex_Schmitt2016, GM12878_Rao2014, Germinal_zone_neurons_Won_2016, HMEC_Rao2014, HUVEC_Rao2014, HeLa_Rao2014, Hippocampus_Schmitt2016, IMR90_Dixon2012, IMR90_Jin2013, IMR90_Rao2014, K562_Rao2014, KBM7_Rao2014, Lung_Schmit…		TRUE	7346	21.62	Cells_Transformed_fibroblasts	48.97	Muscle_Skeletal	3.31
	rs2072647	1	155221836	FAM189B	ENSG00000160767.16	1	155216996	155225178	3.2522e-12	7.35724e-09	0.181446	Adrenal_Schmitt2016, Bladder_Schmitt2016, Brain_astrocyte_ENCODE2012, Brain_microvascular_endothelial_cell_ENCODE2012, Brain_vascular_pericyte_ENCODE2012, Cortical_plate_neurons_Won_2016, Dorsolateral_Prefrontal_Cortex_Schmitt2016, GM12878_Rao2014, Germinal_zone_neurons_Won_2016, HMEC_Rao2014, HUVEC_Rao2014, HeLa_Rao2014, Hippocampus_Schmitt2016, IMR90_Dixon2012, IMR90_Jin2013, IMR90_Rao2014, K56…		TRUE	0	34.39	Brain_Cerebellum	51.12	Whole_Blood	6.53
	rs2072647	1	155221836	HCN3	ENSG00000143630.5	1	155247502	155259629	2.35589e-05	0.0134907	-0.158729	Bladder_Schmitt2016, Brain_astrocyte_ENCODE2012, Brain_microvascular_endothelial_cell_ENCODE2012, Cortical_plate_neurons_Won_2016, Dorsolateral_Prefrontal_Cortex_Schmitt2016, GM12878_Rao2014, Germinal_zone_neurons_Won_2016, HMEC_Rao2014, HUVEC_Rao2014, HeLa_Rao2014, Hippocampus_Schmitt2016, IMR90_Dixon2012, IMR90_Jin2013, IMR90_Rao2014, K562_Rao2014, KBM7_Rao2014, Lung_Schmitt2016, NHEK_Rao2014, …		TRUE	25666	3.56	Brain_Cerebellum	55.25	Whole_Blood	0.51
	rs12748155	1	155222176	PLEKHO1	ENSG00000023902.9	1	150121373	150136916	7.85707e-05	0.0371723	0.119357	IMR90_Dixon2012, IMR90_Jin2013		FALSE	5085260	113	Colon_Sigmoid	227.6	Pancreas	1.78
[truncated: 4,177 more rows]

## Sheet: Supplementary table 3
Supplementary Table 3. Haploreg v4.1 analysis of SNPs
rsID	Proteins Bound	Motifs Changed	Promoter histone marks	Enhancer histone marks
rs28445596		AP-1, BCL, Pax-5, Rad21, SP1, SZF1-1	N	Y
rs1057941		AP-1, Hmx, NF-1	N	N
rs2990220			N	Y
rs113690547		Maf, Rad21, Zbtb3	N	Y
rs497829			Y	Y
rs2049805		HDAC2, Hoxa5	Y	Y
rs2974931		Irf, SP1	Y	Y
[truncated: 68 more rows]

## Sheet: Supplementary table 4
Supplementary Table 4. Literature review of the eGenes, expression in brain (GTEx V7, 03/03/2019), and their main features as related to PD.
[truncated: 36 more rows]

[truncated: 7 more sheets: Supplementary table 5, Supplementary table 6, Supplementary table 7, Supplementary table 8, Supplementary table 9, Supplementary table 10, Supplementary table 11]
